# Supplementary material for: Real-time imaging of Huntingtin aggregates diverting target search and gene transcription
Source: eLife. 2016 Aug 3;5:e17056. doi: 10.7554/eLife.17056 (PMC4972539; doi:10.7554/eLife.17056)
Supplement: Supplementary file 1. — DOI: http://dx.doi.org/10.7554/eLife.17056.027 [file elife-17056-supp1.xlsx]

## Sheet: Primers
mSp1 plasmids
Fragments	Forward(5'⇒3')	Reverse(5'⇒3')
Full-length	aaattaACGCGTatgagcgaccaagatcactccatg	aattagcggccgcttagaaaccattgccactgatattaatggactg
TAD	aaattaACGCGTatgagcgaccaagatcactccatg	aattagcggccgcTTACACCTTGCGCTTCTTCTTGGGtgaggctcttccctcactgtc
DBD	ataatacgcgtggagatcctggcaaaaagaaacag	aattagcggccgcTTACACCTTGCGCTTCTTCTTGGGtgtgcccacactcagggctac
1-465aa	aaattaACGCGTatgagcgaccaagatcactccatg	aattagcggccgcTTACACCTTGCGCTTCTTCTTGGGggtctgccaactgacctgtc
1-315aa	aaattaACGCGTatgagcgaccaagatcactccatg	aattagcggccgcTTACACCTTGCGCTTCTTCTTGGGactagcttgtgatgacaccaagc
1-165aa	aaattaACGCGTatgagcgaccaagatcactccatg	aattagcggccgcTTACACCTTGCGCTTCTTCTTGGGtccagggagacctgtcagaac
1-265aa	aaattaACGCGTatgagcgaccaagatcactccatg	aattagcggccgcTTACACCTTGCGCTTCTTCTTGGGcaaggtgatgttcccattcagg
1-215aa	aaattaACGCGTatgagcgaccaagatcactccatg	aattagcggccgcTTACACCTTGCGCTTCTTCTTGGGtgggatgatctgttggtttgcac
117-166aa	aattaacgcgtggggctacccctacctcaaag	attagcggccgcTTACACCTTGCGCTTCTTCTTGGGtactccagggagacctgtcagaac
166-215aa	aattaacgcgtgtaatgcctaatattcagtatcaagtaatc	aattagcggccgcTTACACCTTGCGCTTCTTCTTGGGtgggatgatctgttggtttgc
363-412aa	aattaacgcgtgggtctgattctctgaacatc	aattagcggccgcTTACACCTTGCGCTTCTTCTTGGGctgaagagcttgtcctccttg
gBlocks
166-215aa (Y,F>A)	aattcACGCGTgtaatgcctaatattcagGCAcaagtaatcccacagGCGcagactgttgatgggcagcagctgcagGCTgctgccactggggcccaagtgcagcaggatggttctggtcaaatacagatcataccaggtgcaaaccaacagatcatcccaCCCAAGAAGAAGCGCAAGGTGTAAgcggccgctaatt
166-215aa (Y,F>Q)	aattcACGCGTgtaatgcctaatattcagCAGcaagtaatcccacagCAAcagactgttgatgggcagcagctgcagCAGgctgccactggggcccaagtgcagcaggatggttctggtcaaatacagatcataccaggtgcaaaccaacagatcatcccaCCCAAGAAGAAGCGCAAGGTGTAAgcggccgctaatt
363-412aa (NST >Y, F)	aattcACGCGTGGGTCTGATTCTCTGAACATCCAGCAGTATCAGACATCAGGAGGCTCGCTGCAAGGAAGTCAGCAGAAAGAGGGAGAGCAATTCCAGCAGTTTCAGCAACAACAAATCCTTATTCAGCCTCAGCTAGTTCAAGGAGGACAAGCTCTTCAGCCCAAGAAGAAGCGCAAGGTGTAAgcggccgctaatt
Foxp2 plasmids	Forward(5'⇒3')	Reverse(5'⇒3')
Full-length	aattaacgcgtcaggaatctgcgacagagacaataag	aattagcggccgctcattccaggtcctcagataaaggc
TAD	aattaacgcgtcaggaatctgcgacagagacaataag	aattagcggccgcTTACACCTTGCGCTTCTTCTTGGGaggtttgggagatggtttgggctc
DBD	aattaacgcgtctaaatctggtgtctagtgtcaccatg	aattagcggccgcTTACACCTTGCGCTTCTTCTTGGGttccaggtcctcagataaaggc
TBP plasmids	Forward(5'⇒3')	Reverse(5'⇒3')
TAD	aattacgcgtATGGACCAGAACAACAGCCTT CCA	ACGATGCGGCCGCCTA TTACACCTTGCGCTTCTTCTTGGG ATT TCT TGC ACG AAG TGC AAT GGT
DBD	aattacgcgtATGCCTGCCACACCAGCTTCTGAG	ACGATGCGGCCGCCTATTACACCTTGCGCTTCTTCTTGGG TGT GGT CTT CCT GAA TCC CTT
Htt ΔQ (gBlock)	ATGGCGACCCTGGAAAAGCTGATGAAGGCCTTCGAGTCCCTCAAAAGCTTCCCGCCACCACCTCCCCCTCCACCCCCACCTCCTCAACTTCCTCAACCTCCTCCACAGGCACAGCCTCTGCTGCCTCAGCCACAACCTCCTCCACCTCCACCTCCACCTCCTCCAGGCCCAGCTGTGGCTGAGGAGCCTCTGCACCGACCTGGATCCCTG
qPCR primers
gene	Forward (5'⇒3')	Reverse(5'⇒3')
Cth	AGAGCTACCCTCGGGATCAA	CGAAGATTTGGCCCCTTGGA
Phlda1	CCGGGCCACTCAAGGTTTT	GTGGGGAGACTCTGTTGGTTT
Ier3	CGGACTATGCGCTGGATCTT	GGGATACGTTCTCTCGCACC
Myc	GTGCTGCATGAGGAGACACC	GACCTCTTGGCAGGGGTTTG
Rnd1	CGAACAGACCTGAGCACTCT	TCCAGGTAGATTTCTGCGCC
ChIP-exo
P2 Adapter Upper	5’ OH-TGGAATTCTCGGGTGCC-OH 3’
P2 Adapter Lower	5’ Phos-CCTTGGCACCCGAGAATTCCA-OH 3’
P2 primer for Primer Extention	5’ OH-GCCTTGGCACCCGAGAATTCCA-OH 3’
P1 Adaptor Upper	5’ OH-GTTCAGAGTTCTACAGTCCGACGATC-OH 3’
P1 Adaptor Lower	5’ OH- GATCGTCGGACTGTAGAACTCTGAACCACCA-OH 3’
PCR amplification Primer F	5’ OH- AATGATACGGCGACCACCGAGATCTACACGTTCAGAGTTCTACAGTCCGA–OH 3’
PCR amplification Primer R	5’OH-CAAGCAGAAGACGGCATACGAGATCGTGATGTGACTGGAGTTCCTTGGCACCCGAGAATTCCA-OH-3’

## Sheet: 2D Localization parameters
Localization Error	1e-06
Deflation loops	3
Blinking (frames)	1
Maximum number competitors	3
Maximum Diffusion Coefficient (µm2/s)	0.1
