# Supplementary material for: Real-time imaging of Huntingtin aggregates diverting target search and gene transcription
Source: eLife. 2016 Aug 3;5:e17056. doi: 10.7554/eLife.17056 (PMC4972539; doi:10.7554/eLife.17056)
Supplement: Supplementary file 2. — DOI: http://dx.doi.org/10.7554/eLife.17056.028 [file elife-17056-supp2.xlsx]

## Sheet: FPKMaverage.txt
genes	Q7/Q7	Q7/Q111	Q111/Q111	Q111/Q111+Sp1
0610005C13Rik	0.022339	0.111285	0.0854242	0.0205836
0610007N19Rik	4.51299	2.21392	9.45038	6.98573
0610007P14Rik	19.0336	16.3798	23.1049	22.9209
0610008F07Rik	0.0641638	0	0	0.00752816
0610009B14Rik	0	0	0	0.00631119
0610009B22Rik	4.94636	7.03051	9.47727	10.2675
0610009D07Rik	49.2868	37.2372	39.7908	65.7384
0610009L18Rik	0.804419	0.596555	0.560229	0.70818
0610009O20Rik	10.5603	12.8031	10.8372	10.1942
0610010B08Rik	0.0868327	0.153487	0.229396	0
0610010F05Rik	21.1628	29.0793	17.7777	26.5784
0610010K14Rik	24.8576	15.1378	23.1177	21.7686
0610011F06Rik	6.95007	6.90012	3.97731	4.90986
0610012G03Rik	11.5326	11.4706	11.7442	16.6879
0610012H03Rik	0	0.0166048	0	0.0036665
0610030E20Rik	5.52093	5.1559	5.72742	5.69282
0610031J06Rik	17.9406	21.5309	28.7825	18.1194
0610031O16Rik	0	0	0	0
0610037L13Rik	14.3798	13.036	13.5367	17.3463
0610038B21Rik	0.673132	0.762516	0.781091	0.946308
0610038L08Rik	0.0536594	0.037976	0.0329778	0.00479744
0610039K10Rik	0.109739	0.0582484	0.0560084	0.0801966
0610040B10Rik	1.34261	0.690023	1.86646	1.69372
0610040F04Rik	1.95475	1.28477	1.2998	0.0317426
0610040J01Rik	0.0438211	0	0.0728288	0.0170837
0610043K17Rik	0.0495783	0	0.0555107	0.011642
1100001G20Rik	0	0	0	0
1110001A16Rik	12.089	9.17782	12.4601	16.9352
1110001J03Rik	14.2145	19.0786	12.0029	16.1112
1110002L01Rik	3.08176	2.92317	2.75228	0.963532
1110004E09Rik	49.6205	40.0514	36.5115	55.8199
1110004F10Rik	170.908	156.576	126.027	92.7419
1110006O24Rik	1.16214	1.021	0.957768	1.16416
1110007C09Rik	31.3112	36.1708	38.3435	39.0894
1110008F13Rik	43.9246	53.6294	34.3869	54.4585
1110008J03Rik	2.57024	2.58613	2.27881	2.11656
1110008L16Rik	4.94259	5.11483	3.21216	3.27737
1110008P14Rik	17.9132	14.1614	18.4296	31.7744
1110012L19Rik	8.45112	12.3259	13.8315	10.1645
1110015O18Rik	0.0154074	0.0163563	0	0.00361298
1110017D15Rik	0.0472082	0.0319993	0.0337497	0.0340883
1110019D14Rik	0.604936	0.813887	1.11194	0.867748
1110020A21Rik	0.781805	0.30552	0.709329	0.706191
1110025L11Rik	0	0	0	0
1110028F11Rik	0	0	0	0.00383672
1110028F18Rik	0	0	0.0166051	0.0165993
1110032A03Rik	2.36257	2.89699	4.62577	3.5947
1110032F04Rik	0	0	0.00794758	0.00592072
1110034G24Rik	0.430907	0.747041	0.696102	0.525984
1110035M17Rik	0.19323	0.17263	1.0522	0.510001
1110036E04Rik	0	0	0.0329903	0.0167974
1110037F02Rik	18.7378	19.7024	21.9475	26.545
1110038B12Rik	195.177	126.981	142.811	212.116
1110038F14Rik	32.8501	17.9464	38.0184	38.291
1110046J04Rik	7.85714	3.96111	4.02536	3.97141
1110051M20Rik	7.57803	7.05906	9.951	8.64317
1110054M08Rik	0.674809	0.934295	1.35832	1.53008
1110057K04Rik	15.5946	16.4962	12.4157	15.6477
1110058L19Rik	13.9431	11.2077	18.7766	14.7592
1110059E24Rik	36.806	18.345	29.7374	29.5132
1110059G10Rik	4.23435	4.28956	6.24263	6.00905
1110059M19Rik	0.0807279	0.126694	0	0.0106199
1110065P20Rik	3.98174	4.07473	4.91316	4.3935
1190002F15Rik	13.0911	13.4456	13.1318	17.6619
1190002N15Rik	22.2564	26.3451	4.61708	6.06193
1190003K10Rik	0	0	0	0.0103834
1190005I06Rik	5.63616	2.95003	3.08875	2.02534
1190007I07Rik	4.41459	3.12045	3.69211	5.24713
1200014J11Rik	11.6859	11.5779	17.3242	18.7535
1300002E11Rik	11.5181	12.6964	12.4214	16.4601
1300002K09Rik	0	0.00638542	0	0.00977026
1300015D01Rik	0	0	0	0.0086927
1300017J02Rik	0.0197668	0.00858253	0	0.0022354
1500002O10Rik	0.089769	0.0259845	0.067007	0.0275887
1500004A13Rik	1.83145	1.20556	1.3873	1.49581
1500009C09Rik	0.0633366	0	0	0.0426403
1500009L16Rik	0.493079	1.88479	4.7706	2.33153
1500011B03Rik	26.4013	25.7584	23.1844	26.4573
1500011K16Rik	10.0411	16.2116	6.75324	12.1008
1500012F01Rik	34.3862	22.944	16.8304	24.6184
1500012K07Rik	0.0191559	0	0	0.00441175
1500015A07Rik	4.38263	5.2601	1.15654	1.32855
1500015L24Rik	0	0	0	0.00838402
1500015O10Rik	0	0.0896472	0.0671051	0.0477311
1500016L03Rik	4.60752	4.57411	0	0
1500017E21Rik	3.02777	1.85768	1.1334	0.00321789
1600002D24Rik	0.109537	0	0.0114379	0.0086248
1600002H07Rik	12.3603	8.64364	9.53629	11.5578
1600002K03Rik	9.83903	4.018	5.98893	11.897
1600010M07Rik	0.0996396	0.0961504	0	0
1600012H06Rik	12.8131	12.8562	11.6163	11.2967
1600014C10Rik	1.75184	2.79966	1.59245	2.03233
1600014C23Rik	0.06544	0	0.0603268	0.0296686
1600014K23Rik	0.0322336	0	0	0.00729709
1600015I10Rik	0	0	0	0.00210449
1600016N20Rik	0.0792185	0.0900367	0.422788	0.115073
1600019K03Rik	1.20233	1.64251	0.0843323	0.786116
1600020E01Rik	4.72435	4.44472	9.60115	8.01652
1600023N17Rik	0.519837	0.174618	0.24503	0.280871
1600025M17Rik	0	0	0	0.0417075
1600029D21Rik	0.0390528	0	0.0878539	0.104522
1600029I14Rik	0	0	0	0.00728662
1600029O15Rik	0.283997	0.18833	0.10164	0.0236101
1700001C02Rik	0	0	0	0
1700001C19Rik	0.280078	0.0382761	0.0399335	0.0270263
1700001D01Rik	0	0.0493987	0	0.0529768
1700001F09Rik	0.030188	0	0.0278292	0.0070832
1700001G11Rik	2.44344	3.32026	3.24112	0.120107
1700001G17Rik	0.303188	0.421596	0.305442	0.220709
1700001J03Rik	0	0	0	0
1700001J11Rik	0.054242	0.0872376	0.0470342	0.878861
1700001K19Rik	0.206742	0.110751	0.131353	0.12663
1700001K23Rik	0	0	0	0.0844692
1700001L05Rik	0.206366	0.175336	1.09873	1.69462
1700001L19Rik	0.0382905	0.0652817	0.0378232	0.0146468
1700001O22Rik	0.706154	0.123417	0.258092	0.156544
1700001P01Rik	0.369739	0.231061	0.389391	0.429973
1700003C15Rik	0.121857	0	0	0
1700003D09Rik	0.017282	0	0	0.0117299
1700003E16Rik	0.327448	0.109149	0.372437	0.238213
1700003E24Rik	0	0	0.0623206	0
1700003F12Rik	0.215805	0.157145	3.07926	2.41729
1700003F17Rik	0	0	0	0.0129944
1700003G13Rik	0	0	0	0
1700003G18Rik	0.0772719	0.0523777	0.045484	0.0459344
1700003H04Rik	0	0	0	0
1700003L19Rik	0	0	0	0
1700003M02Rik	0.0212068	0.0143748	0.0151611	0.0436669
1700003M07Rik	0.0871107	0.123323	0.396679	0.13259
1700003P14Rik	0.0259387	0.0225246	0	0
1700006A11Rik	0	0	0	0.00520556
1700006E09Rik	0	0	0	0
1700006F04Rik	0	0	0	0
1700006H21Rik	0	0.0521262	0	0
1700007B14Rik	0.0111299	0.00966486	0	0.00251645
1700007F19Rik	0	0	0	0.00322096
1700007G11Rik	0.445069	0.186679	0.480818	0.338159
1700007J10Rik	2.38709	1.86797	1.08883	0.119824
1700007K09Rik	0	0.0922889	0.120213	0.0404583
1700007K13Rik	1.27667	1.06182	3.44544	0.433712
1700007L15Rik	1.24997	1.31199	2.19632	2.73443
1700007P06Rik	0.33559	0.185367	0.213731	0
1700008A04Rik	0.0510635	0	0	0.0466975
1700008F21Rik	0.0153496	0.025771	0.0223792	0.00909312
1700008I05Rik	0.0203967	0.0364444	0	0.0237834
1700008J07Rik	1.49346	1.76319	1.51363	1.68842
1700008K24Rik	0	0	0	0
1700008O03Rik	0.02899	0.0251743	0.124101	0.0332894
1700008P02Rik	0.0351108	0	0	0.00794935
1700009C05Rik	0	0	0	0.00825409
1700009J07Rik	0	0	0	0
1700009N14Rik	0	0.638906	0	0.0716858
1700009P17Rik	0.253395	0.159599	0.24388	0.0852321
1700010B08Rik	0.0296197	0.0257211	0.0331639	0.0136543
1700010D01Rik	0.0696753	0	0	0
1700010I02Rik	0	0.0770367	0.0817816	0
1700010I14Rik	0.111682	0.565283	0	0.0222312
1700010J16Rik	0	0	0	0
1700010K23Rik	0	0.103969	0	0.0245785
1700011A15Rik	0.121168	0	0.0540626	0.224367
1700011B04Rik	0	0	0	0.0104687
1700011E24Rik	0	0.0676907	0	0.00748117
1700011H14Rik	0	0	0	0
1700011I03Rik	0	0	0	0.00630108
1700011J10Rik	1.7433	1.89922	5.46918	2.46516
1700011L22Rik	0.0264758	0	0	0.0122035
1700011M02Rik	0	0	0	0
1700012A03Rik	0	0	0	0
1700012B07Rik	0	0	0.0257045	0.055335
1700012B09Rik	14.9432	0.621493	0.126394	0.737536
1700012B15Rik	4.03174	4.4887	2.78851	3.35139
1700012D01Rik	1.77689	1.30621	2.29472	1.45401
1700012D14Rik	0.296132	0.237664	0.133553	0.264541
1700012I11Rik	0	0.0213086	0	0
1700012L04Rik	0	0	0	0.0150388
1700012P22Rik	0	0	0.0298759	0.0125199
1700013D24Rik	0.0974972	0	0	0.0146259
1700013F07Rik	0.105826	0.0459484	0.470404	0.109649
1700013G23Rik	0.613088	0.585588	0.928394	0.335322
1700013G24Rik	0	0.0261436	0	0
1700013H16Rik	0	0	0	0.0139637
1700015E13Rik	0	0.0427807	0	0.0277112
1700015F17Rik	0	0.043035	0.037371	0.00918025
1700015G11Rik	0.111945	0	0	0
1700016C15Rik	0.386254	0.112572	1.34067	1.08979
1700016D06Rik	0.146336	1.91129	0.0967997	0.00907221
1700016G22Rik	0	0.0560266	0.0590914	0.0123946
1700016H13Rik	0	0	0	0
1700016K19Rik	0.0285848	0.154458	0.0320052	0.052707
1700016L04Rik	0	0.02521	0.189287	0.155222
1700016L21Rik	0	0	0	0
1700016P04Rik	0	0	0	0
1700017B05Rik	5.90772	7.72846	5.63941	4.8982
1700017D01Rik	0	0	0	0
1700017G19Rik	0.00915771	0.00972169	0.00844217	0.00429381
1700017J07Rik	0.0767326	0	0	0
1700017N19Rik	0.013778	0	0	0.00323068
1700018A04Rik	0.103209	0.0349258	0	0.0188816
1700018B08Rik	0.046776	0.0203096	0	0.0109723
1700018B24Rik	0	0	0	0.00297684
1700018C11Rik	0	0.04664	0	0
1700018F24Rik	0	0	0	0.00506657
1700018G05Rik	0	0	0	0
1700018L02Rik	1.28801	1.353	1.614	1.07641
1700019A02Rik	0.0485199	0	0	0.0223842
1700019B03Rik	0.0145317	0.0687104	0	0.00669487
1700019B21Rik	0.0526397	0.0457109	0	0.0123616
1700019D03Rik	0.0325413	0	0	0.0152722
1700019E08Rik	0	0	0	0
1700019G17Rik	0.275676	0.123175	0.190653	0.119722
1700019G24Rik	0	0	0	0
1700019L03Rik	1.70706	1.90726	0.529811	1.17363
1700019M22Rik	0	0	0	0
1700019N19Rik	0	0	0	0
1700019O17Rik	0	0	0	0
1700020A23Rik	0.123575	0.131185	0	0.0290083
1700020D05Rik	0.190225	0.128592	0.125831	0.0174858
1700020G17Rik	0	0	0	0
1700020I14Rik	13.3232	18.6117	33.5377	21.2228
1700020L24Rik	2.675	0.938512	2.37448	0.760786
1700020M21Rik	0	0	0	0
1700020N01Rik	0	0	0	0
1700020N15Rik	0	0	0	0
1700020N18Rik	0	0	0	0
1700021F05Rik	80.4626	50.6083	43.4354	54.1186
1700021F07Rik	0	0	0	0
1700021K19Rik	11.1148	12.1735	10.2247	8.86857
1700021N21Rik	0	0	0	0.0132366
1700022A21Rik	0	0	0	0.00372418
1700022A22Rik	0	0	0	0.00712837
1700022E09Rik	0	0	0	0
1700022H16Rik	0	0	0	0
1700022I11Rik	0.0174299	0.011213	0.0290783	0.0364348
1700022P22Rik	0.275701	0.416777	0	0.471003
1700023C21Rik	0	0	0	0.0505724
1700023E05Rik	0	0	0.0302621	0.0313522
1700023F02Rik	0	0	0	0.0993082
1700023F06Rik	0.0323394	0.152068	0.0204589	0.0102243
1700023L04Rik	0	0	0.0416209	0.0821772
1700024B18Rik	0	0	0	0
1700024F13Rik	0	0.0851574	0.0988072	0.101763
1700024G13Rik	0	0	0	0
1700024P03Rik	0.0792225	0	0.0295673	0.0362975
1700024P04Rik	0	0	0	0
1700024P16Rik	1.98533	3.36764	1.25207	1.12057
1700025B11Rik	0.0924334	0.102503	0	0
1700025C18Rik	0	0	0	0.00932839
1700025F22Rik	0	0	0	0.0108877
1700025F24Rik	0	0	0	0.00696991
1700025G04Rik	3.92882	2.85029	4.33747	5.70061
1700025K24Rik	0	0	0	0
1700025M24Rik	0	0	0	0.0255374
1700025N23Rik	0.699777	0.541225	0.479587	0
1700026D08Rik	0.251729	0.223012	0.0383605	0.021568
1700026D11Rik	0	0	0	0
1700026F02Rik	0	0	0	0
1700026L06Rik	0.0439343	0.131432	0.31827	0.101688
1700027A15Rik	0	0	0	0
1700027F09Rik	0.0364887	0	0.0817097	0.0253893
1700027H10Rik	0	0	0	0
1700027I24Rik	0	0.0362074	0	0
1700027J07Rik	0	0	0	0.00561469
1700028B04Rik	0	0	0	0.026751
1700028D13Rik	0	0	0	0
1700028E10Rik	0.0391627	0.0116581	0.10034	0.0772021
1700028I16Rik	0.12024	0.118352	0.346803	0.133
1700028J19Rik	0.104192	0.205114	0.108416	0.0913137
1700028K03Rik	0.32312	0.598211	0.230677	0.331624
1700028M03Rik	0	0	0	0
1700028P14Rik	0	0	0	0
1700028P15Rik	0.0314408	0	0	0
1700029B22Rik	0	0	0	0
1700029F12Rik	0	0	0	0.0191555
1700029H14Rik	0.0575331	0.0443106	0.0169315	0.025236
1700029I15Rik	0.330058	0.521317	1.02489	0.180727
1700029J03Rik	0	0	0	0
1700029J07Rik	0.444628	0.355126	0.605856	0.776122
1700029M20Rik	0.015562	0	0	0.00527842
1700029N11Rik	0	0	0	0.013362
1700029P11Rik	0.0999521	0	0	0.0291026
1700030A11Rik	0.0299668	0	0	0.00678332
1700030C10Rik	0.0615037	0.0285981	0	0
1700030F04Rik	0	0	0	0
1700030F18Rik	0	0	0.0551099	0
1700030J22Rik	0.49499	0.430361	0.949294	0.734121
1700030K09Rik	2.92501	3.59566	3.29969	2.93796
1700030L20Rik	0.082185	0.083562	0.0293777	0
1700030M09Rik	0.0269645	0	0	0.018532
1700030N03Rik	0	0	0.0994161	0.0498717
1700030O20Rik	0	0	0	0.0490145
1700031A10Rik	0	0.0876145	0.167399	0.377311
1700031F05Rik	0.017716	0	0	0
1700031M16Rik	0	0	0	0
1700031P21Rik	0	0	0	0
1700034E13Rik	0	0	0.153767	0.0170808
1700034F02Rik	0.203444	0.173026	0.181904	0.171628
1700034G24Rik	0	0	0	0.00547598
1700034H15Rik	0.160726	0.265454	0.156847	0.0213223
1700034I23Rik	0	0.0184505	0.00881307	0.0044035
1700034J05Rik	0.0287318	0.0334951	0.0538225	0.0204471
1700034K08Rik	0	0	0	0
1700034O15Rik	0	0	0	0
1700034P13Rik	0.187797	0.209866	0.300013	0.234135
1700036G14Rik	0	0	0	0
1700037C18Rik	0.539806	0.597768	1.42625	0.990394
1700037H04Rik	34.9	24.5696	26.8868	29.0441
1700039E15Rik	0	0	0.0150022	0.00606193
1700039E22Rik	0.63029	0	0	0
1700040L02Rik	0	0	0.0587024	0
1700040N02Rik	0	0	0	0.00477862
1700041C23Rik	0	0	0	0
1700041M19Rik	0	0	0	0
1700042B14Rik	0.0240479	0	0	0.00544221
1700042G07Rik	0	0	0	0
1700042G15Rik	0.0230106	0	0	0.0186885
1700042O10Rik	0	0	0.0433691	0.0707578
1700044C05Rik	0	0	0	0
1700044K03Rik	0.118359	0	0	0
1700045H11Rik	0	0	0	0
1700046C09Rik	0	0	0	0
1700047E10Rik	0.893095	1.21397	0.271195	0.0265023
1700047G03Rik	0	0.0622096	0	0.00729709
1700047I17Rik2	0	0	0	0
1700047L14Rik	0	0	0	0
1700047M11Rik	0.042563	0	0	0
1700048M11Rik	1.46136	1.16625	0.397971	0.323606
1700048O20Rik	2.38182	0.0829133	1.11942	1.00933
1700049E15Rik	0	0	0	0.0129403
1700049E22Rik	0	0	0	0.0159389
1700049G17Rik	0.585004	0.808265	0.785218	0.484109
1700049L16Rik	0.0340584	0	0	0.023696
1700051A21Rik	0	0.0154109	0	0.00803039
1700052I22Rik	0	0	0	0.0550745
1700052K11Rik	3.75604	5.57919	8.0073	6.05447
1700052N19Rik	23.1405	17.8745	19.2455	22.601
1700054A03Rik	0	0	0.032818	0
1700054K19Rik	0	0	0	0
1700054M17Rik	0	0	0	0
1700054O13Rik	0	0	0	0
1700055C04Rik	0	0	0	0
1700055N04Rik	0.0114043	0.00990324	0.0210264	0.018434
1700056E22Rik	1.60396	0.785288	2.44798	1.94951
1700057G04Rik	0	0	0	0.0166037
1700057H15Rik	0.0264075	0.0229317	0	0.0429296
1700058G18Rik	0.666066	0.13697	0.145134	0.0123041
1700060C16Rik	0	0	0	0.0105403
1700060C20Rik	0	0	0	0.0245425
1700061F12Rik	0	0	0	0.0070832
1700061G19Rik	0.0687957	0.0544018	0.00838213	0.041881
1700061I17Rik	0.0298814	0.0471968	0.0866586	0.0484693
1700063A18Rik	0	0	0	0
1700063D05Rik	1.73286	1.01523	0.738286	0
1700063O14Rik	0	0	0	0
1700064J06Rik	0	0	0	0
1700064M15Rik	0	0.0404082	0	0
1700065D16Rik	0.204322	0.298235	0.448501	0.0319541
1700065I16Rik	0	0	0	0
1700065I17Rik	0	0	0.0638706	0.0258537
1700065J11Rik	0	0	0.169439	0
1700065J18Rik	0	0	0	0.0476139
1700065O20Rik	0.0411916	0	0	0
1700066B17Rik	0	0	0	0
1700066B19Rik	0.0406329	0.015455	0.0462975	0.0284708
1700066J24Rik	2.92048	6.56658	1.77967	2.53504
1700066M21Rik	8.12317	8.89117	7.33281	10.7629
1700066N21Rik	0	0	0	0
1700066O22Rik	0	0	0	0.0190788
1700067G17Rik	0	0	0	0
1700067K01Rik	0.308819	0.253876	0.31585	0.294972
1700067P10Rik	0	0	0	0
1700069L16Rik	0	0.0435529	0	0
1700069P05Rik	0.0351711	0	0	0
1700071K01Rik	0	0	0	0.0057632
1700071M16Rik	0.0691465	0.0326292	0.0349269	0.0657901
1700072B07Rik	0.0853806	0	0	0
1700072O05Rik	0	0	0	0.0100153
1700073E17Rik	0.00931105	0	0	0.0065089
1700074H08Rik	0	0	0	0
1700074P13Rik	0	0	0.0130803	0.0196106
1700080E11Rik	0	0	0	0
1700080N15Rik	0	0	0	0.0203057
1700080O16Rik	0	0	0	0
1700081H04Rik	0	0	0	0
1700081H22Rik	0	0	0	0
1700084C01Rik	0.016568	0.043162	0.202944	0.023175
1700084E18Rik	0.178979	0.172711	0.61288	0.390262
1700084F23Rik	0	0	0	0
1700084J12Rik	0.360564	0.150223	0.0794755	10.8605
1700085B03Rik	0.0530478	0	0	0.0326916
1700085C21Rik	0	0	0	0
1700086L19Rik	0	0.0643377	0	0
1700086O06Rik	2.24092	1.39245	1.38988	1.91856
1700088E04Rik	0.320158	0.24683	0.815238	1.51917
1700091E21Rik	0	0	0	0
1700091H14Rik	0.311338	0.467345	0.15719	0.00811259
1700092C02Rik	0	0	0	0
1700092C10Rik	0	0	0	0.0132146
1700092E19Rik	0.0284966	0	0	0
1700092K14Rik	0	0	0	0
1700092M07Rik	0.951639	0.451688	0.500943	1.05419
1700093K21Rik	0.113623	0.213115	0.0647669	0.0419869
1700094D03Rik	1.21392	1.25535	0.772361	0.618467
1700094J05Rik	0.0258403	0.0448784	0.13444	0.112124
1700094M24Rik	0	0	0	0.0104721
1700095A21Rik	0.0710581	0	0	0
1700095B10Rik	0	0	0	0
1700095B22Rik	0	0	0	0
1700096J18Rik	0.0822892	0	0.0758595	0.076713
1700096K18Rik	1.03223	1.31419	2.8131	2.35878
1700097N02Rik	0	0	0	0.00750459
1700100L14Rik	0	0	0	0
1700101E01Rik	0.0723417	0.0489689	0.172657	0.044041
1700101I11Rik	0.0873986	0.101887	0.170459	0.243543
1700101O22Rik	0	0	0	0
1700102H20Rik	1.22632	0.996118	0.808313	1.46356
1700102P08Rik	0.297064	0.148156	0.161478	0.210658
1700104A03Rik	0	0	0	0.00757575
1700105P06Rik	0.351081	0.412209	0.316001	0.418344
1700106J16Rik	0	0	0	0.0231652
1700108F19Rik	0.0308714	0.0268081	0.0345654	0
1700108J01Rik	0	0	0	0.0183139
1700109F18Rik	0	0	0	0.0078682
1700109G14Rik	0.0885786	0.0965938	0.0954634	0.0885359
1700109G15Rik	0	0	0	0
1700109H08Rik	3.17345	3.02909	2.11477	1.55595
1700109I08Rik	0	0	0	0
1700110C19Rik	0.0791935	0.0420353	0	0.0358666
1700110I01Rik	0.027335	0.0580369	0	0.00320476
1700110K17Rik	0.127483	0.235647	0.0830895	0
1700110M21Rik	0	0	0	0
1700111N16Rik	0.0441509	0	0.0247169	0
1700112E06Rik	0	0	0.0916425	0.0136035
1700112H15Rik	0.111897	0.0999679	0.0399986	0.0410332
1700112J05Rik	0	0.139436	0	0.0122322
1700113A16Rik	4.49937	4.68849	2.89311	4.22762
1700113H08Rik	0	0	0.0201323	0
1700119H24Rik	0.0537471	0	0.0495475	0
1700120C14Rik	12.5805	10.2083	13.668	3.00072
1700120E14Rik	0	0	0	0
1700120G07Rik	0.060287	0	0.0615386	0.00707275
1700120K04Rik	0.121187	0.391741	0.191547	0.377818
1700121L16Rik	0	0	0.0644095	0.0270253
1700121N20Rik	0	0.0215935	0	0
1700122O11Rik	0	0	0	0
1700123I01Rik	0.0290634	0.0154267	0.0162705	0.00328736
1700123K08Rik	0	0.0258019	0.022406	0.00570151
1700123L14Rik	0	0	0	0
1700123M08Rik	0.498258	0.348609	0.560375	0.40131
1700123O12Rik	0.169246	0	0	0
1700123O20Rik	7.27982	7.19006	7.82358	11.9296
1700123O21Rik	0	0	0	0
1700125G02Rik	0	0	0	0
1700125G22Rik	0	0.0602168	0.0575263	0.0502158
1700125H03Rik	0	0	0.0825094	0
1700125H20Rik	0.0682055	0.0512966	0.133026	0.0788629
1700126H18Rik	0	0	0	0.0718481
1700128A07Rik	0	0	0	0.0146648
1700128F08Rik	1.42075	0.593498	0.525689	0.010234
1700129C05Rik	0	0	0	0.016118
1810006J02Rik	0.0138059	0	0	0.00323722
1810007C17Rik	0.0813996	0.408472	0	0.0187706
1810007D17Rik	0	0	0	0.0175793
1810007I06Rik	0	0	0	0
1810008I18Rik	0.294873	0.117879	0.241332	0.0490951
1810009A15Rik	111.671	86.324	89.3623	137.62
1810009J06Rik	0	0	0	0
1810010D01Rik	0	0	0	0.00657777
1810010H24Rik	0.287648	0.322515	1.08688	0.902265
1810011H11Rik	0	0	0	0.00730136
1810011O10Rik	5.7629	3.81404	2.96912	2.01865
1810012K16Rik	0.19036	0.375356	0.340228	0.126482
1810013A23Rik	0	0	0	0
1810013L24Rik	15.0853	18.3403	12.5353	14.1754
1810014B01Rik	3.45574	2.34139	2.73392	2.18612
1810018F18Rik	0	0	0	0.00372718
1810019D21Rik	0.0174582	0.0761157	0.300216	0.386874
1810019J16Rik	0.0476212	0.02577	0.882142	0.950729
1810020O05Rik	0.0761303	0	0	0.0446068
1810021B22Rik	0.422458	0.391618	0.930921	0.282643
1810022K09Rik	512.562	446.287	362.906	113.078
1810024B03Rik	0.294396	0.310796	0.340395	0.311206
1810026B05Rik	2.25973	2.26894	2.48938	1.7155
1810026J23Rik	12.4882	14.9285	13.9088	13.2861
1810030O07Rik	13.1369	16.4179	25.1062	27.4148
1810032O08Rik	9.0745	5.83099	4.12488	6.96092
1810033B17Rik	0	0	0	0.015534
1810034E14Rik	0.0384344	0.0272009	0.624324	0.929713
1810035I16Rik	0.172448	0.14975	0.352055	0
1810037I17Rik	34.9992	23.0712	35.1942	30.1349
1810041L15Rik	0.127237	0.305153	0.0033014	0.00827542
1810043G02Rik	10.3859	7.75696	11.0468	9.2715
1810043H04Rik	26.6822	18.5832	24.7028	34.7271
1810044D09Rik	6.446	5.50856	6.14522	7.79898
1810046K07Rik	0.0183848	0	0.0205847	0.00847136
1810053B23Rik	0	0.0164378	0	0.148018
1810055G02Rik	52.702	47.7501	36.7542	58.0419
1810058I24Rik	29.2144	36.5515	53.019	40.204
1810062G17Rik	0.542067	0.366473	1.13596	1.15608
1810062O18Rik	0.224952	0.408835	0.180228	0.110678
1810064F22Rik	0.129411	0.0668748	0.0668244	0.0111454
1810065E05Rik	0	0	0	0
2010001E11Rik	0.455989	0.537222	0.481924	0
2010001M06Rik	0.17819	0.120598	0.0640132	0.0483809
2010002M12Rik	0.0627855	0.0818375	0.446796	0.0237989
2010003K11Rik	0	0	0.0196098	0.0343978
2010003O02Rik	7.66298	8.69569	12.0134	13.6571
2010005H15Rik	0	0	0	0
2010009K17Rik	0	0	0.0628194	0.0654269
2010010A06Rik	0.145754	0	0	0.0742255
2010012O05Rik	8.41769	5.76234	8.28145	4.77677
2010015L04Rik	1.78469	1.90154	0.946775	1.10918
2010016I18Rik	0.0453679	0.016054	0.0279062	0.00805614
2010106C02Rik	0	0	0	0.0106347
2010106E10Rik	0	0	0	0
2010107E04Rik	204.486	177.941	190.901	210.635
2010107G12Rik	0.0523781	0.0111208	0.0117291	0.0264099
2010107G23Rik	1.463	1.06608	0.166885	0.0340276
2010109A12Rik	0.0597091	0.167086	0	0.0826763
2010109I03Rik	0.130134	0.233596	0.16021	0.0170115
2010111I01Rik	3.44286	4.10284	4.56594	4.3839
2010204K13Rik	24.895	16.4414	7.33322	23.048
2010300C02Rik	0.158811	0.0755264	0.127712	0.103282
2010308F09Rik	0.0767316	0	0	0
2010310C07Rik	0	0	0.0652911	0.0364645
2010315B03Rik	2.63945	3.38244	4.52909	2.44536
2010320M18Rik	6.22227	4.47009	7.16235	7.15326
2200002D01Rik	67.0425	1.38104	106.924	150.084
2200002J24Rik	0	0	0	0
2210010C04Rik	0	0.0224253	0.0097369	0.00247631
2210013O21Rik	17.0765	17.3995	17.0819	20.8498
2210015D19Rik	5.99403	5.53525	4.08745	4.6941
2210016F16Rik	1.86928	0.740774	8.72485	10.7297
2210016L21Rik	21.2848	18.8831	26.632	21.0944
2210018M11Rik	12.4016	12.8564	14.643	13.1757
2210019I11Rik	0.0165413	0	0	0
2210039B01Rik	6.20652	3.52821	14.5047	0.00575628
2210404J11Rik	2.7717	3.27912	3.19474	2.32499
2210404O07Rik	0.0553469	0.154879	0.0619695	0.153245
2210404O09Rik	4.39739	3.05239	4.43826	5.01163
2210407C18Rik	0	0	0	0
2210408F21Rik	0.918528	0.690107	1.78362	0.819077
2210408I21Rik	1.72391	1.85714	2.37615	2.27967
2210409D07Rik	0	0	0	0
2210409E12Rik	0	0	0.133283	0
2210414B05Rik	0	0	0	0.00717867
2210416O15Rik	0.103842	0.0168373	0.061662	0.0766765
2210417A02Rik	0	0	0	0
2210417K05Rik	1.89041	0.932014	2.98483	1.58232
2210420H20Rik	0	0	0	0
2300002M23Rik	0	0	0.0219668	0
2300003K06Rik	0	0.024892	0	0
2300005B03Rik	0.123892	0	0	0.0179423
2300009A05Rik	12.2566	12.9514	5.63788	12.792
2310001H17Rik	0	0.273064	1.76282	0.319077
2310001K24Rik	0.161333	0.0700491	0.329365	0.304075
2310002D06Rik	0	0	0	0
2310002F09Rik	0.089397	0.0260543	0.0321152	0.0425167
2310002J15Rik	0	0	0	0
2310002L09Rik	0	0	0	0
2310003H01Rik	4.19621	3.87045	3.73139	3.54569
2310005A03Rik	0.0172093	0.0149442	0	0.00807161
2310005E17Rik	0.0625792	0.0442888	0.0659413	0.024118
2310005G13Rik	0.0326386	0.0137953	0.0145927	0.014726
2310007B03Rik	0	0.0103794	0	0
2310007L24Rik	0	0	0	0.00793571
2310008N11Rik	0.38211	0.110094	0.465832	0.117287
2310009A05Rik	10.5076	13.5272	12.9924	16.1878
2310009B15Rik	18.3267	20.8511	24.5517	28.4957
2310010J17Rik	6.11182	5.72346	9.25367	8.89971
2310011J03Rik	18.465	8.75691	12.5606	15.4743
2310014F07Rik	0	0	0	0.0236591
2310014L17Rik	1.10227	1.40152	0.56926	0.54581
2310015A10Rik	0.591113	1.06997	1.41539	0.894212
2310015B20Rik	0.172199	0	0.175774	0.0600295
2310015D24Rik	0.0150867	0.0145584	0.016892	0.00518029
2310016D03Rik	0.0152466	0.0132398	0	0
2310020H05Rik	0	0.0770166	0.0367877	0.0461745
2310022A10Rik	7.94498	6.98389	6.36376	6.31671
2310022B05Rik	31.7677	45.0872	50.1699	35.7787
2310030A07Rik	0	0.0439041	0	0.0118727
2310030G06Rik	2.78504	0.693088	5.18637	3.91112
2310033P09Rik	18.2104	16.9709	13.4407	18.0547
2310034C09Rik	0.0277322	0	0	0
2310034G01Rik	0.74067	0.22021	0.300607	0.704378
2310034O05Rik	0	0	0	0.0260456
2310035C23Rik	9.01946	9.05473	8.55426	10.8925
2310036O22Rik	330.313	272.539	278.72	446.78
2310039H08Rik	2.76487	1.54754	1.96994	2.88184
2310039L15Rik	4.47407	2.85746	1.98087	0
2310040G24Rik	1.05425	0.177359	0.212846	0.135495
2310042D19Rik	0.727929	0.641014	1.58425	0.835979
2310042E22Rik	0	0	0.0211943	0
2310043L19Rik	0	0.0440834	0.0382814	0.0571131
2310043O21Rik	0.0492204	0	0	0.0111503
2310044G17Rik	13.5803	13.9696	7.50028	10.2857
2310045N01Rik	20.9656	19.3492	19.586	21.6838
2310047M10Rik	1.8761	2.35996	2.88378	2.51705
2310050B05Rik	0	0	0	0
2310050C09Rik	0	0	0.0265816	0
2310057J18Rik	0	0	0	0.00430782
2310057M21Rik	5.32676	8.12779	5.79504	8.50128
2310057N15Rik	0	0	0	0
2310061I04Rik	20.2238	15.9134	8.92926	13.3858
2310061J03Rik	1.46579	0.976042	1.91129	1.00756
2310061N02Rik	0	0	0	0
2310065F04Rik	0	0	0	0.0168664
2310067B10Rik	6.86132	5.53921	11.5485	7.0692
2310068J16Rik	0.850245	0.321217	0.741546	1.04318
2310069B03Rik	0.0125829	0	0.0115997	0.00579659
2310069G16Rik	0	0.027053	0.057439	0.0501392
2310079G19Rik	0.0303672	0	0	0
2310081J21Rik	0	0	0	0
2410002F23Rik	33.2333	28.5167	13.6882	15.6408
2410003L11Rik	0	0	0	0
2410004B18Rik	19.771	16.835	17.1727	28.5748
2410004I01Rik	0	0	0	0
2410004N09Rik	21.9089	19.0091	11.1074	22.8236
2410004P03Rik	0.0864983	0.0533906	0	0.00297623
2410006H16Rik	699.123	300.629	303.045	414.64
2410007B07Rik	0.300591	0.17454	0.0277408	0.0168215
2410012E07Rik	0.0710488	0.0154243	0	0.0488117
2410012M07Rik	0	0	0	0
2410015M20Rik	32.1612	28.0885	30.7612	30.258
2410016O06Rik	5.38935	4.75329	2.42715	3.95793
2410017I17Rik	0	0	0	0
2410018L13Rik	1.06606	1.66894	2.23874	0
2410018M08Rik	1.54474	0.71765	1.45454	1.53636
2410021H03Rik	0.36751	0.336927	0.0750279	0.280076
2410057H14Rik	0.0531881	0	0	0
2410066E13Rik	0.269595	0.771396	0.80756	0.306101
2410076I21Rik	0.16803	0.314638	0.409547	0.396
2410088K16Rik	0	0	0.169288	0.0171441
2410089E03Rik	8.88082	7.3999	15.2837	11.7963
2410114N07Rik	0.109739	0.0476473	0.0307174	0.0128729
2410124H12Rik	0.0818884	0	0	0
2410127L17Rik	31.8761	30.325	25.6883	1.09949
2410131K14Rik	4.212	5.78857	3.62259	5.70912
2410133F24Rik	1.13256	1.683	1.19593	0.788419
2410137F16Rik	0.0426022	0.00688773	0.0217935	0.00891089
2410137M14Rik	0	0.0329217	0	0.0288504
2410141K09Rik	0.169555	0.0573774	0.0609114	0.0155259
2500004C02Rik	2.52125	2.66937	2.39471	1.85002
2510002D24Rik	6.73677	8.13308	13.1766	14.6859
2510003D18Rik	0	0	0	0.0155896
2510003E04Rik	34.7116	20.817	35.385	33.5899
2510009E07Rik	2.77313	5.38938	5.40591	2.46334
2510039O18Rik	18.2937	21.4258	15.3592	19.0078
2510049J12Rik	0.0224929	0.0338333	0.0421357	0.0160042
2600006L11Rik	0.566874	0	0.405267	0.128158
2610001J05Rik	30.7207	39.9441	31.1706	38.05
2610002J02Rik	3.42248	4.65542	4.81265	3.21482
2610002M06Rik	3.26113	3.72196	5.4377	5.0964
2610005L07Rik	26.1979	15.1436	23.5881	0.0383654
2610008E11Rik	7.12323	5.66009	11.9876	7.21316
2610015P09Rik	3.71431	3.91994	5.41886	4.84505
2610016A17Rik	0	0	0	0.0172722
2610017I09Rik	2.92037	17.2878	0	0
2610018G03Rik	0	0.0241594	0.0127405	0.00524169
2610019E17Rik	23.2414	16.2933	5.83231	14.3134
2610020C07Rik	8.56958	8.9413	6.1704	1.55463
2610020H08Rik	2.72548	2.60121	2.57717	2.92368
2610027K06Rik	0.00964571	0	0.0196919	0
2610028E06Rik	0.00612853	0.00532188	0	0.00138592
2610028H24Rik	0.310727	0.14192	0.355438	0.0145226
2610034B18Rik	33.5606	32.646	30.208	35.2644
2610034M16Rik	0.00515409	0	0	0.00120812
2610035D17Rik	0.398025	0.213893	1.02591	0.676503
2610035F20Rik	0.398801	0.719608	0.0485432	0.0748351
2610037D02Rik	0.0332359	0.0368793	0.0188757	0.0055493
2610044O15Rik8	4.10008	2.87545	4.79607	3.03365
2610100L16Rik	0	0	0	0.00414396
2610203C20Rik	54.6255	58.4586	7.22906	7.07237
2610203C22Rik	0.260991	0.296186	0.156783	0.125957
2610204G22Rik	0.478737	0.241733	0.183072	0.220199
2610206C17Rik	0.187155	0.121444	0.180905	0.180674
2610301B20Rik	10.3591	12.4005	9.28131	11.4643
2610305D13Rik	0.159747	0	0.00800493	0.0378882
2610306M01Rik	2.96107	4.53079	3.77008	3.86849
2610307P16Rik	0.032295	0.0357125	0.204752	0.0512206
2610316D01Rik	0.0285449	0.0303029	0	0
2610318N02Rik	1.95781	2.78787	3.00382	3.59302
2610507B11Rik	48.7686	54.512	45.5562	47.7735
2610507I01Rik	2.69618	0.34	5.54554	4.21055
2610524H06Rik	7.4515	10.056	7.892	5.16603
2610528A11Rik	0.264974	0.200747	0	0.0594995
2610528J11Rik	0	0	0	0.0130498
2700029M09Rik	52.4841	42.0227	49.1977	60.5282
2700038G22Rik	13.4076	12.1583	3.56217	8.18997
2700046A07Rik	0	0	0	0.00248787
2700046G09Rik	0.477732	0.732844	0.470091	0.468694
2700049A03Rik	4.23214	4.81771	5.24829	3.99998
2700050L05Rik	4.36598	5.10465	3.76582	4.84464
2700054A10Rik	0.913524	0.599842	0.0881714	0.070644
2700060E02Rik	84.9953	87.787	102.202	53.9733
2700062C07Rik	14.6325	18.4537	17.1895	20.1993
2700069I18Rik	0.163121	0.144794	0.0658653	0.0826577
2700070H01Rik	0.297366	0.196031	0.0122398	0.00622636
2700081L22Rik	0.243176	0.347267	0.217819	0.359806
2700081O15Rik	5.31045	6.96888	6.3224	5.63584
2700086A05Rik	0.0833728	0	0.325215	0.263075
2700089E24Rik	30.5261	36.029	46.6343	42.1197
2700089I24Rik	0.012614	0	0	0.0057066
2700094K13Rik	61.747	91.4935	76.1834	128.122
2700097O09Rik	2.40434	1.93092	1.64335	1.68474
2700099C18Rik	19.9545	13.789	11.0011	9.84268
2810001G20Rik	6.16624	5.41123	5.77879	9.02655
2810002D19Rik	2.83496	2.88822	2.89228	3.36785
2810004N23Rik	43.8256	40.7029	33.2986	52.3377
2810006K23Rik	6.50883	6.87606	6.85228	7.26299
2810007J24Rik	0	0	0	0.00985247
2810008D09Rik	16.7408	11.826	5.53058	8.85797
2810011L19Rik	0	0	0	0.00467545
2810013P06Rik	2.30775	1.99488	2.28522	2.11849
2810021J22Rik	0.692819	2.26879	0.965734	1.02537
2810025M15Rik	57.9713	51.9725	31.1016	37.5365
2810029C07Rik	1.13803	1.54192	0.727966	0.900809
2810032G03Rik	0.180037	0.558815	0	0
2810047C21Rik1	0.243596	0.894605	0.13203	0
2810049E08Rik	0.0228141	0.0484382	0	0.00535142
2810055G20Rik	0.36058	0.7807	0.0256061	0.0371527
2810403A07Rik	25.516	24.8405	18.4299	19.7158
2810403D21Rik	0.627499	0.636893	1.48925	1.30584
2810404M03Rik	0.0393517	0	0	0.0090667
2810405F15Rik	0.866636	1.91281	0.141365	0.0600594
2810408A11Rik	1.90741	2.1491	3.88909	1.87462
2810408I11Rik	19.459	15.7877	14.6068	27.9018
2810408M09Rik	2.55444	2.50496	2.53108	3.06867
2810410L24Rik	1.3697	0.953005	0.854016	0.92709
2810417H13Rik	27.8019	30.689	37.11	33.9965
2810428I15Rik	25.4746	30.032	32.5987	26.2303
2810429I04Rik	1.59841	1.80444	6.8491	4.84093
2810433D01Rik	0.0181242	0.0157387	0.68631	0.0628586
2810442I21Rik	0.313719	0.26394	0.20356	0.232143
2810442N19Rik	0.028665	0	0.286931	0.0850591
2810454H06Rik	0.335179	0.370709	0.540443	0.340816
2810459M11Rik	0	0.00568558	0	0.00449611
2810468N07Rik	0	0.0690404	0	0.0454025
2810471M01Rik	0	0	0.0435582	0.0238839
2810474O19Rik	14.3336	9.69344	22.2363	20.874
2900002K06Rik	0.53866	1.21034	1.155	0.965103
2900005J15Rik	0.107065	0.0928888	0.13488	0.181094
2900008C10Rik	0.0354772	0	0	0.00822019
2900009J06Rik	0.405997	0.221367	0.500141	0.340919
2900011O08Rik	0.134477	0.490332	0.15541	0.0986588
2900026A02Rik	9.95772	10.6703	7.31216	5.41391
2900041M22Rik	0	0	0.036676	0.0206201
2900052N01Rik	0.00859583	0	0	0.00403027
2900055J20Rik	0.15717	1.21333	0	0.00922284
2900056M20Rik	1.04582	1.42437	1.74142	1.11811
2900057B20Rik	0.0252346	0	0	0
2900060B14Rik	0.342997	0.201632	0	0.276534
2900076A07Rik	1.96135	2.4103	1.51828	1.54756
2900079G21Rik	0	0	0.00831113	0.00335799
2900092C05Rik	0.112991	0.177327	0.0292087	0.131728
2900092D14Rik	1.16007	6.9441	0.0071545	0.014234
2900093L17Rik	0	0	0	0
2900097C17Rik	52.9201	64.5686	77.6693	14.2608
3000002C10Rik	1.09388	1.15016	0.782428	0.620388
3010001F23Rik	0.502586	0.50585	0.797684	0.368025
3010026O09Rik	4.21679	2.54704	10.6011	8.36205
3010033K07Rik	0.0465232	0.0315351	0.0332602	0.0139398
3100003L05Rik	0	0	0.0411198	0
3110001D03Rik	24.6868	25.1072	29.2453	41.1145
3110001I22Rik	2.87267	2.54451	1.87552	3.60821
3110002H16Rik	10.4266	13.1569	6.35286	7.21436
3110007F17Rik	0	0	2.52225	0.472896
3110009E18Rik	5.20376	4.15319	7.86889	6.00478
3110009F21Rik	0.0144496	0	0	0.00338824
3110015C05Rik	0	0	0	0
3110021A11Rik	0.386836	0.319094	0.0914509	0.220927
3110021N24Rik	1.15838	1.60449	1.66178	1.34583
3110035E14Rik	0.0489294	0.0145655	0.0329781	0.0234985
3110039I08Rik	0.396599	0.294609	0.0876514	0.00886353
3110039M20Rik	14.5918	17.879	32.3171	35.7784
3110040N11Rik	16.1453	15.1218	21.9596	23.9575
3110043O21Rik	6.66686	6.66751	5.67289	9.50192
3110045C21Rik	0.144483	0.150761	0.323159	0.198968
3110047P20Rik	0.00875608	0.0125584	0.00727612	0.0073999
3110052M02Rik	0.631001	0.454373	1.49478	1.12283
3110056K07Rik	2.21543	1.9394	0.87177	1.24059
3110057O12Rik	0.524421	0.771731	1.07451	0.793122
3110062M04Rik	0.854555	0.883604	2.19033	1.72441
3110070M22Rik	0.16775	0.265304	0.243855	0.352787
3110079O15Rik	0	0	0	0
3110082I17Rik	40.4721	30.4287	23.4416	40.8581
3110082J24Rik	0.0364237	0.281186	0.0335778	0.0188768
3110099E03Rik	0.0167757	0.314861	0.0546901	0.0210753
3200001D21Rik	0.00984535	0.0275506	0.00907608	0.0318262
3300002I08Rik	0.995023	1.75708	2.19447	0.896592
3300005D01Rik	2.72679	13.251	0.234964	0.636664
3425401B19Rik	0.0153171	0.0133011	0.0325281	0.000865884
3632451O06Rik	0	0	0.0164236	0.00188591
3632454L22Rik	0.0475813	0.0912469	0.0464246	0.0359384
3830403N18Rik	0.0393269	0	0.107495	0.0172566
3830406C13Rik	6.07094	4.47319	10.7474	10.094
3830408C21Rik	1.04435	0.712501	1.23357	0.837686
3830417A13Rik	0	0.0396506	0	0.0131728
3930402G23Rik	0.142452	0.13749	0.0158081	0.0713281
4430402I18Rik	0.0584885	0.164269	0.288565	0.0773578
4632415L05Rik	5.75197	5.43424	4.98928	4.1096
4632427E13Rik	1.38535	0.928207	0.761315	0.599122
4632428C04Rik	0.0184061	0.00799172	0.0206085	0.0128691
4632428N05Rik	0.233319	0.678732	0.112085	0.0598833
4632434I11Rik	11.7479	12.0475	9.90961	10.858
4732416N19Rik	0.0927009	0.062836	0.0662733	0.211974
4732456N10Rik	0.0087841	0	0	0.00198667
4732471J01Rik	1.213	1.20124	1.05299	0.670194
4732490B19Rik	0.0091291	0	0.0541061	0.0124639
4732491K20Rik	0.848056	1.18749	0.953812	0.918931
4831440E17Rik	0.0515276	0.129782	0.0485024	0.0429012
4833403I15Rik	0.0280475	0.0130995	0.182366	0.0467784
4833411C07Rik	0.0321447	0.0217888	0	0.0328492
4833412C05Rik	0.0963153	0.404853	0	0.0212912
4833417C18Rik	0.950683	0.671799	0.595124	0.799596
4833418N02Rik	0.515152	0.354653	0.427125	0.379804
4833419F23Rik	0.695257	1.25341	0.466583	0.203517
4833420G17Rik	10.4143	8.94957	11.2354	12.0506
4833422C13Rik	0.0818214	0.313098	0.0282466	0.0174733
4833423E24Rik	0	0	0	0
4833424O15Rik	0.0159859	0.0102841	0	0.0097721
4833427F10Rik	0.0805565	0.0279814	0.0328916	0.0263138
4833427G06Rik	0.49669	0.467855	0.960203	0.628362
4833428L15Rik	0	0	0	0
4833439L19Rik	27.9863	28.6164	33.3421	29.5562
4921501E09Rik	0.0220499	0	0	0
4921504A21Rik	0.375253	0.693441	0.207653	0.0703656
4921504E06Rik	0.0341178	0	0	0.00790517
4921506M07Rik	0	0.0139468	0.0444174	0.0185658
4921507L20Rik	0.379752	0.409583	0.113212	0.182605
4921507P07Rik	0.0601989	0.129821	0.258189	0.258659
4921508A21Rik	1.61383	1.43374	0.837322	0.0117866
4921508D12Rik	0	0	0	0.00551774
4921509C19Rik	0.0165183	0	0	0.00387237
4921509O07Rik	0.0173227	0.00919476	0	0.015886
4921511C10Rik	0.0580033	0.0172667	0.0332054	0.0262961
4921511C20Rik	0.0292087	0	0	0.00672835
4921511H03Rik	0	0	0	0
4921511I17Rik	0.0180125	0	0	0.00407535
4921511M17Rik	0	0	0	0
4921513I03Rik	0.204435	0.3514	0.0638873	0.054548
4921515E04Rik	0.175026	0.0356539	0.028815	0.00447889
4921517D22Rik	0	0	0.00642116	0.00157523
4921524J17Rik	13.9555	13.0715	14.2485	11.4458
4921524L21Rik	0	0	0.0147942	0
4921525B02Rik	0.00708851	0	0	0
4921525O09Rik	0.0133402	0	0.0184468	0.0107244
4921530D09Rik	0	0.0116889	0.0124089	0.0338281
4921530L18Rik	0.613414	0.597554	0.210698	0.593262
4921530L21Rik	0	0	0	0
4921531C22Rik	1.8094	2.02774	3.87404	2.99726
4921531P14Rik	0	0	0	0.0146464
4921533I20Rik	0	0	0	0.153823
4921536K21Rik	1.39416	1.27708	0.179224	0.302676
4921539E11Rik	0	0	0	0.00652889
4922501C03Rik	8.60249	10.4528	12.9496	11.9295
4922501L14Rik	0	0.029545	0	0.002659
4922502D21Rik	0.0150337	0	0	0
4922502H24Rik	0.102466	0	0	0
4922502N22Rik	0.0216777	0	0	0
4922505E12Rik	0	0	0	0.00259284
4930401C15Rik	0	0.02693	0	0.00702016
4930401O10Rik	0	0	0	0
4930401O12Rik	0	0	0	0.0148375
4930402F06Rik	0	0	0	0.00886895
4930402F11Rik	0.0257428	0	0.0288231	0.00603911
4930402H24Rik	3.68997	7.23752	6.4618	5.07198
4930402K13Rik	0	0	0	0
4930404A05Rik	0	0	0	0
4930404A10Rik	0	0	0.0192038	0
4930404H11Rik	0	0	0	0.017097
4930404I05Rik	0.955817	1.01177	0.289426	0.275127
4930404N11Rik	1.19749	1.0644	1.15563	0.482437
4930405A10Rik	0	0	0	0
4930405A21Rik	0.121716	0.122522	0.346341	0.428665
4930405D11Rik	0.0461134	0	0	0
4930405J17Rik	0	0	0	0.0113391
4930405P13Rik	3.91887	7.15133	7.62749	0.295521
4930406D18Rik	0	0	0	0.0190802
4930407I10Rik	0.0137352	0	0	0.0147971
4930412B13Rik	0	0.0737482	0	0.0129689
4930412C18Rik	0.0193814	0.0152085	0.00501018	0.00996688
4930412D23Rik	0	0	0	0
4930412O13Rik	0.0106712	0	0.0049187	0.00607694
4930413E15Rik	0	0	0	0.0131133
4930413F20Rik	0.0689034	0	0.0257161	0.00519754
4930413G21Rik	2.64065	2.34735	2.1524	1.97019
4930413M19Rik	0	0	0	0.0121742
4930414L22Rik	3.92543	4.94137	3.28499	1.13952
4930414N06Rik	3.24351	3.51758	3.45936	0.0274168
4930415F15Rik	0.799279	0.645196	0.76261	1.32575
4930415L06Rik	0.0217564	0	0	0
4930415O20Rik	0.226913	0.109484	0.347436	0.185138
4930417O13Rik	0	0	0	0.0108115
4930417O22Rik	0	0	0	0
4930419G24Rik	0	0.0764078	0	0
4930422G04Rik	6.11591	5.01553	4.97319	6.08703
4930423M02Rik	0	0	0	0.00959906
4930425K10Rik	0	0	0	0.0172961
4930425O10Rik	0	0	0	0
4930426D05Rik	0	0	0	0
4930426L09Rik	0.122966	0.639671	0.29664	0.239374
4930427A07Rik	4.68294	4.87688	4.58867	4.86653
4930428D18Rik	0	0	0	0.0103139
4930428E07Rik	0	0	0	0
4930428G15Rik	0	0	0	0.0156772
4930428O21Rik	0.0266582	0	0	0.00926587
4930429B21Rik	1.82091	2.37936	0.79606	0.323473
4930429D17Rik	0	0.0125212	0	0.0130474
4930429F11Rik	0	0	0	0.00680052
4930429F24Rik	0.102168	0.0300298	0.014344	0.081991
4930430A15Rik	0	0	0	0
4930430D24Rik	0	0	0	0.00953484
4930430F08Rik	9.79068	9.54806	9.86305	10.8362
4930430F21Rik	0	0	0	0.0547215
4930430J02Rik	0	0	0	0
4930431F12Rik	0.674636	0.286006	0.356316	0.00233176
4930431P03Rik	0.0492504	0	0	0
4930432J09Rik	0.0069892	0	0.00782551	0.003219
4930432K09Rik	0	0	0	0.0129682
4930432K21Rik	0.305054	0.433783	0.734923	0.364468
4930432M17Rik	0	0	0	0
4930433B08Rik	0	0	0	0.0424497
4930433I11Rik	0	0	0	0.00518684
4930433N12Rik	0.0173848	0	0.0160264	0
4930434J06Rik	0.0152353	0	0	0
4930435E12Rik	0	0	0	0
4930438E09Rik	0	0	0	0
4930440C22Rik	0.0150448	0	0	0
4930441J16Rik	0	0	0	0
4930441O14Rik	0.0269903	0.040173	0.115136	0.0681311
4930442J19Rik	0.0324526	0.0172256	0	0
4930442L01Rik	0	0	0	0.00259846
4930443O20Rik	0.0919965	0.11324	0.033742	0.0683996
4930444A02Rik	6.9999	8.8757	5.91999	4.63025
4930444F02Rik	0.00857422	0.0269709	0	0.00772794
4930444G20Rik	0.164178	0.133649	0.116151	0.0090823
4930444M15Rik	0	0.0394049	0	0.016393
4930444P10Rik	0	0.0424461	0.0368596	0.0740901
4930447A16Rik	0	0	0	0
4930447C04Rik	0.0359992	0.0254775	0.0134356	0.0027143
4930447J18Rik	0	0	0	0
4930447K03Rik	0.0247163	0.14788	0.123703	0.0169853
4930447N08Rik	0	0	0	0.00486919
4930448C13Rik	0.0340584	0	0	0.00771077
4930448F12Rik	0	0	0	0.0144283
4930448H16Rik	0	0.044565	0	0.0236786
4930448I06Rik	0	0	0	0
4930448I18Rik	0.0387711	0	0	0.00877939
4930448K20Rik	0	0	0	0
4930449E01Rik	0	0	0	0
4930449E18Rik	0	0	0	0.025929
4930449I24Rik	0	0	0	0
4930451C15Rik	0.0317999	0.0337584	0.0649203	0.0122481
4930451G09Rik	0.139163	0.0744311	0.2025	0.143562
4930451I11Rik	0	0	0.0699498	0
4930452A19Rik	0	0	0	0.024102
4930452B06Rik	0	2.20051	3.9856	3.20347
4930452G13Rik	0	0	0	0.00548617
4930452N14Rik	0	0	0	0
4930453H23Rik	0	0.0234706	0	0.0184538
4930453L07Rik	0	0	0	0
4930453N24Rik	44.1735	46.064	45.8628	59.0205
4930455B14Rik	0	0.0398447	0.0468367	0
4930455C13Rik	17.2764	12.9375	12.261	0.109421
4930455D15Rik	0	0.0125922	0	0.0133613
4930455F16Rik	0	0	0	0.0193581
4930455H04Rik	0	0	0	0
4930455J16Rik	0.0143886	0	0	0.0198867
4930456L15Rik	0	0.022167	0	0.00472491
4930459L07Rik	0	0	0	0
4930461G14Rik	5.70687	3.41451	0.145355	0.719314
4930465A12Rik	0	0	0	0
4930465K10Rik	0.295511	0.396028	0.340385	0.324405
4930465M20Rik	0	0	0	0
4930467D21Rik	0.00733245	0	0.00820983	0.00343774
4930467E23Rik	0	0	0	0
4930467K11Rik	0.0790405	0.0343185	0.0364323	0.00894929
4930468A15Rik	0.025646	0	0	0
4930469G21Rik	0	0.0237282	0	0.0125952
4930470H14Rik	35.2489	13.8799	10.7204	0
4930470P17Rik	0	0	0.0192523	0
4930471C04Rik	0	0.02693	0	0.00727674
4930471G03Rik	0	0.0468412	0	0
4930471I20Rik	0	0	0	0
4930471M09Rik	0.0578984	0	0	0.0206095
4930473A02Rik	5.84639	7.29283	7.39887	0.220189
4930473O22Rik	0	0	0	0
4930474G06Rik	0.024969	0.0248987	0.00931892	0.00195116
4930474H20Rik	0	0	0	0.00363347
4930474M22Rik	0.0501865	0	0.0561917	0.0117851
4930474N05Rik	0	0	0	0.00730862
4930474N09Rik	0.0210747	0.0223725	0	0
4930478L05Rik	0.0626893	0.0471479	0.0225206	0.0364424
4930478P22Rik	0	0	0	0.00249467
4930479D17Rik	0	0	0	0.0176452
4930479M11Rik	0	0	0.0524404	0.0262507
4930480E11Rik	0	0	0	0
4930480G23Rik	0	0.016859	0	0.00439278
4930480K15Rik	0	0	0	0.00240547
4930480M12Rik	0	0	0	0
4930481A15Rik	0.138147	0.176797	0.00992133	0.0742372
4930483J18Rik	0.0690585	0.0733115	0.0515479	0.0636534
4930483K19Rik	0.362158	0.271708	0.526242	0.327852
4930483O08Rik	0.0248062	0.0215412	0.0457359	0.0172523
4930486F22Rik	0	0	0	0
4930486I03Rik	0	0	0	0.00826833
4930486L24Rik	0.32229	0.718503	0.45226	0.768145
4930487D11Rik	0	0	0	0.0340422
4930487H11Rik	0.562736	0.495203	0.0820348	0.0962183
4930488B22Rik	0	0	0	0.00632494
4930488L21Rik	0	0	0	0.00579014
4930500F04Rik	0	0	0	0
4930500J02Rik	0.384171	0.104831	0.355365	0.218007
4930500L23Rik	0	0	0	0
4930502A04Rik	0	0.0329217	0	0.0213171
4930502E09Rik	0.0955093	0	0.0759835	0.136995
4930502E18Rik	0.0205043	0.0178055	0.0189021	0.0283462
4930503B20Rik	0	0.0488224	0.0233205	0.041513
4930503E14Rik	0.0861945	0.129334	0.321969	0.00885436
4930503E24Rik	0	0	0	11.3755
4930503H13Rik	0.0476163	0	0	0.0107862
4930503L19Rik	13.6476	15.2496	8.28338	11.0883
4930503O07Rik	0	0	0	0
4930504O13Rik	0	0	0	0
4930505A04Rik	0	0.0850376	0.0262049	0.0459795
4930505G20Rik	0	0.0499544	0	0
4930506C21Rik	2.17555	2.03127	2.6884	0.11092
4930506M07Rik	0.043452	0.11335	6.27767	11.0213
4930507D05Rik	0.258129	0.162787	0.151062	0.224458
4930509E16Rik	0.70135	0.382521	0.434618	0.494919
4930509J09Rik	0.0154891	0	0.0173425	0.00726429
4930509K18Rik	0	0.0110697	0	0.00886143
4930511A02Rik	0.0118263	0.0125546	0	0
4930511E03Rik	0	0	0	0
4930511M06Rik	8.61437	3.85789	3.08342	0.149185
4930511M11Rik	0	0	0	0.01119
4930512B01Rik	0.0336542	0.0828163	0.0465369	0.159215
4930513D17Rik	0.0410497	0	0	0
4930513N10Rik	0.817191	0.92398	1.59201	1.418
4930513O06Rik	0	0	0	0
4930515B02Rik	0	0	0	0.0119575
4930515G01Rik	0.198217	0.290707	0.239629	0.206366
4930515G16Rik	0	0	0	0
4930515L03Rik	0	0	0	0
4930515L19Rik	0	0	0	0.00851811
4930517E11Rik	0	0	0	0.0150598
4930518P08Rik	0	0	0	0
4930519D14Rik	0	0	0	0
4930519F09Rik	1.42498	1.43521	0.790376	10.0873
4930519F16Rik	0.0212941	0	0.0434723	0.0148076
4930519F24Rik	0	0	0	0
4930519G04Rik	1.25566	1.26567	0.751439	0
4930519H02Rik	0.026823	0	0	0
4930520O04Rik	0.856107	1.27406	1.28513	1.99706
4930520P13Rik	0	0	0	0.0160456
4930521E06Rik	0.0583938	0.030995	0.0326905	0.0134592
4930522H14Rik	0	0	0	0
4930522O17Rik	0	0	0	0
4930523C07Rik	4.53369	6.41441	2.31774	3.8562
4930523O13Rik	0	0	0.0209615	0
4930524B15Rik	0	0	0	0
4930524C18Rik	0.0484251	0	0	0
4930524L23Rik	0.108638	0.219855	0.229991	0.151048
4930524N10Rik	0	0	0	0
4930524O05Rik	0.0529129	0	0	0
4930524O08Rik	0.0164217	0.0285206	0	0
4930525D18Rik	0.0839938	0.054035	0	0.0516235
4930525G20Rik	0.0262237	0.00780641	0.0150124	0.00511067
4930525M21Rik	0	0	0	0
4930526D03Rik	0	0	0	0.0275482
4930526I15Rik	2.94136	4.04242	3.79861	3.06029
4930526L06Rik	0.0644376	0	0	0.0115737
4930527F14Rik	0	0.0336043	0	0.0181661
4930527G23Rik	0	0	0	0
4930528A17Rik	6.21088	5.12353	4.54799	0.421971
4930528D03Rik	0.279679	0.187147	0.242411	0
4930528P14Rik	0	0	0	0
4930529C04Rik	0.00615064	0	0	0.00278185
4930529F24Rik	0	0	0	0
4930529K09Rik	0	0	0	0
4930529L06Rik	0	0	0	0
4930529M08Rik	0.0150892	0	0	0.0245186
4930533B01Rik	0.0496726	0.074299	0	0.0969917
4930533P14Rik	0	0	0	0
4930538K18Rik	0	0.0744779	0.0611985	0.0290288
4930539C22Rik	0	0	0	0
4930539E08Rik	0.0764228	0.0787107	0.0570911	0.0053468
4930539J05Rik	11.7519	12.0147	12.6366	15.1596
4930539M17Rik	0.0498537	0	0	0.00746951
4930539N22Rik	0.0704055	0	0	0.016127
4930540M03Rik	0.0898824	0	0.0828594	0.0211407
4930542C21Rik	0	0.0237282	0	0.031375
4930542D17Rik	0.123798	0.0460729	0.0198016	0.0893448
4930542H20Rik	0	0	0	0
4930543E12Rik	0.0167444	0.0177756	0	0.0192181
4930544D05Rik	0	0	0	0.0310547
4930544G11Rik	0	0	0	0.0113452
4930544M13Rik	0.0169525	0	0	0.00383537
4930545E07Rik	0	0	0	0.00705227
4930545H06Rik	0	0	0	0
4930545L23Rik	0	0	0	0.00201437
4930546C10Rik	0	0	0	0.00226563
4930546K05Rik	0.0157455	0.0290123	0	0.00570249
4930547C10Rik	0	0.00809	0	0.00647522
4930547E08Rik	0	0	0.0682483	0.0424551
4930547E14Rik	0	0	0	0.0274784
4930548G14Rik	0.020881	0	0	0
4930548H24Rik	0.322573	0.361946	0.102552	0.277461
4930548J01Rik	0	0	0	0
4930548K13Rik	0	0	0	0.0130362
4930549C01Rik	0	0	0	0
4930549G23Rik	0.382256	1.06968	0.222967	0.269745
4930550C14Rik	0.311275	0.0210496	0.504041	0.292058
4930550L24Rik	0.0149677	0	0	0
4930552N02Rik	2.16e-06	0	0	0.00976528
4930552P12Rik	0.0139853	0.0172342	0.0164642	0.0103197
4930553E22Rik	0.0613201	0	0	0.0288121
4930554C24Rik	0	0	0	0
4930555B11Rik	0	0	0	0
4930555G01Rik	1.48395	0.685694	0.0630161	0
4930556C24Rik	0.0291553	0	0	0.0068406
4930556G01Rik	0	0	0	0.0067536
4930556J02Rik	0	0	0	0.0200067
4930556M19Rik	1.1806	0.812802	1.47674	0.981393
4930556N09Rik	0.0505316	0	0	0.0171543
4930557A04Rik	0	0	0	0
4930557J02Rik	0.0235225	0	0	0.00551774
4930558C23Rik	0.0386978	0	0	0.0441341
4930558G05Rik	0.0538887	0	0	0
4930558J18Rik	0.677805	1.16721	1.69017	1.40283
4930558K02Rik	0	0	0.0466987	0.0229291
4930562C15Rik	0.0282241	0.0326829	0.00632026	0.0143215
4930562F07Rik	4.53977	6.02986	2.24483	0.228624
4930563D23Rik	0.00826918	0	0.00925864	0.0094876
4930563E18Rik	0	0.0161135	0.016995	0.010427
4930563E22Rik	0.29024	0.260423	0.25357	0.203808
4930563F08Rik	0	0	0	0
4930563M20Rik	0	0	0	0
4930564B18Rik	0	0	0	0
4930564C03Rik	0	0	0	0
4930564D02Rik	0	0	0	0.0180634
4930564G21Rik	0	0	0	0
4930564K09Rik	0.0343561	0.0400516	0.00617108	0.00308531
4930565D16Rik	0	0	0	0
4930565N06Rik	0.803983	0.706283	0.825645	0.645351
4930567H12Rik	0	0	0	0
4930567H17Rik	0	0	0	0.00729709
4930567J20Rik	0	0	0	0
4930567K20Rik	0.0857385	0	0	0
4930568D16Rik	0	0	0	0
4930568E12Rik	0	0	0	0.00834026
4930568G15Rik	0	0	0	0.0118952
4930568K20Rik	0	0	0	0.0201332
4930570G19Rik	0.125545	0.206518	0.0586801	0.0228763
4930571K23Rik	0	0	0	0.00492463
4930572K03Rik	0	0	0	0.00661407
4930572O03Rik	0	0	0	0.00962687
4930572O13Rik	0	0	0	0
4930573O16Rik	0	0	0	0
4930577N17Rik	1.01628	1.13233	2.37811	1.96357
4930578C19Rik	0	0	0	0.00300958
4930578E11Rik	0.0317193	0	0.00974697	0.00239146
4930578I06Rik	0	0	0.0276737	0
4930578M01Rik	0.0291553	0.0309508	0.0326439	0.04032
4930578N18Rik	0.0669391	0	0	0
4930579F01Rik	0	0	0	0.0131443
4930579G18Rik	0.53424	0.589526	0.47756	0.236725
4930579G24Rik	10.0451	10.4901	9.02367	8.4186
4930579K19Rik	0.221807	0.233527	0.132346	0.174181
4930581F22Rik	0.562956	1.36947	0.434152	0.454861
4930583K01Rik	0.0603759	0.0524292	0.0338002	0.0209998
4930583P06Rik	0	0	0	0.00910028
4930584F24Rik	0	0	0	0
4930590J08Rik	0.042108	0.0136157	0	0.00440375
4930590L20Rik	0	0	0	0
4930591A17Rik	0	0	0	0.00874618
4930592A05Rik	0	0	0.0807822	0
4930592I03Rik	0.0409874	0	0.0241261	0.0239092
4930593A02Rik	0.0279215	0	0	0.032292
4930593C16Rik	0	0	0	0
4930594C11Rik	0.0687234	0.00851676	0.00739583	0.454767
4930595M18Rik	0	0	0	0.00196556
4930596D02Rik	0	0	0	0.00501547
4930596M17Rik	0	0	0	0
4930597G03Rik	0	0	0	0
4930598F16Rik	0	0	0	0
4930599N23Rik	0.605321	0.444796	1.04636	0.0748692
4931402G19Rik	0.116578	0.214457	0.0479042	0.00948417
4931403E22Rik	0.0884385	0.16214	0.0495104	0.0504425
4931403G20Rik	0.0800099	0.0632583	0.0496275	0.0533307
4931406B18Rik	0	0.00943648	0.0171759	0.00878045
4931406C07Rik	8.15331	13.584	14.8397	7.69296
4931406H21Rik	0.0336	0.0551209	0.0269198	0.044075
4931406P16Rik	13.634	14.5854	12.3544	12.0052
4931408C20Rik	0	0	0	0
4931408D14Rik	0.0296185	0.0262814	0.0292656	0.0711852
4931409K22Rik	0	0.00881019	0.00929219	0.00375376
4931414P19Rik	2.08479	1.50548	2.46694	1.48265
4931417E11Rik	0	0	0	0
4931419H13Rik	0	0	0	0
4931420L22Rik	0.0359753	0	0	0
4931423N10Rik	0.0445708	0.113362	0.0255156	0.048888
4931428F04Rik	2.97784	1.75414	1.25181	2.47566
4931428L18Rik	0	0	0	6.41e-07
4931429I11Rik	0.0142909	0	0	0.00161596
4931429L15Rik	0	0.0215532	0	0.00261833
4931429P17Rik	0	0.00983198	0	0.00265458
4931430N09Rik	0	0.0201583	0.023364	0
4931431B13Rik	0	0	0	0.0173369
4931431C16Rik	0.0323445	0.105344	0.108102	0.111825
4931431F19Rik	0.0119927	0	0	0
4931440F15Rik	0.0172872	0.0232773	0.0421434	0.0108827
4931440J10Rik	0	0	0	0.0140009
4931440L10Rik	0	0	0	0.00415325
4931440P22Rik	0.379277	0.426148	0.21343	0.467785
4932411E22Rik	0	0	0	0.00188083
4932411N23Rik	0.00596586	0.00633327	0	0.00134913
4932412D23Rik	0.0506313	0.0091098	0.0107084	0.0340334
4932413F04Rik	0	0	0	0
4932414J04Rik	0.0214889	0	0	0.00161992
4932414N04Rik	0	0	0.00548532	0.00139478
4932415G12Rik	1.72368	1.19949	2.81572	1.75399
4932415M13Rik	0.00715797	0	0.00659868	0.00161879
4932416H05Rik	0.824705	1.08283	1.23425	0.63957
4932416K20Rik	0	0.00530123	0	0.00567355
4932418E24Rik	0	0.0281837	0	0.00157255
4932429P05Rik	0.0070836	0	0	0.00166052
4932435O22Rik	0	0	0	0.013341
4932438A13Rik	7.06419	6.48064	9.18685	7.04501
4932438H23Rik	0	0	0.0543475	0.0527582
4932441J04Rik	0.218707	0.185787	0.0439941	0.00889764
4932443I19Rik	0.0355378	0	0	0.00834026
4932702P03Rik	0	0	0	0.0987877
4933400A11Rik	0	0	0.12227	0.00468354
4933400B14Rik	0	0	0	0
4933400C23Rik	0	0	0	0
4933400F21Rik	0.0154126	0.0168073	0.0166106	0.00834803
4933400L20Rik	0	0	0	0.00724375
4933401B06Rik	0	0	0	0
4933401D09Rik	0.0365398	0.0387901	0.0878255	0
4933401H06Rik	0	0	0	0
4933401P06Rik	0	0	0	0
4933402C06Rik	0	0	0	0.00603911
4933402D24Rik	0.0527662	0.0369144	0	0.0367899
4933402E13Rik	0.0118498	0	0	0.00535853
4933402J07Rik	0	0	0	0.00566209
4933402J10Rik	0	0	0	0.00494306
4933402J15Rik	0	0	0	0.00318108
4933402N03Rik	0.0214055	0	0	0.00502072
4933402N22Rik	0	0	0	0
4933402P03Rik	0	0	0	0.00328269
4933403O08Rik	0	0	0	0
4933404G15Rik	0.0381025	0	0	0.00348177
4933404K08Rik	0.0499469	0.0144576	0.0186411	0.0154796
4933404O12Rik	5.35086	5.80253	5.06379	5.28769
4933405D12Rik	0.145436	0.185966	0.0742277	0
4933405E24Rik	0	0	0	0.0107666
4933405L10Rik	0.0445354	0.0429758	0.156908	0.122961
4933405O20Rik	0	0	0	0.00408254
4933406C10Rik	0.0959758	0.0553055	0.0452938	0.0459702
4933406D12Rik	0	0	0	0
4933406F09Rik	0.0376149	0.016332	0.0210579	0
4933406G16Rik	0	0	0	0.0311404
4933406I18Rik	0.128781	0	0	0.0134978
4933406J08Rik	0.021468	0	0.0120184	0.00746109
4933406J10Rik	0.0262381	0.027854	0	0.0424369
4933406K04Rik	0	0	0	0
4933406M09Rik	0	0.0365841	0.036156	0.00602271
4933407E24Rik	0.012266	0	0.0250413	0.00575193
4933407G14Rik	0.0387185	0	0	0.0176813
4933407I05Rik	0.0346351	0	0	0.0238112
4933407K13Rik	2.3077	2.59791	1.38117	0.957261
4933407L21Rik	0	0	0	0
4933408B17Rik	0.188088	0.367028	0.22673	0.156884
4933408J17Rik	0.692973	0.21486	0.181666	0.43128
4933408N05Rik	0.339241	0.219386	0.12916	0
4933409G03Rik	0	0	0	0
4933409K07Rik	0	0.00499683	0.00527017	0
4933411E08Rik	0.0136493	0.0289797	0.093479	0.0157767
4933411G06Rik	0	0	0	0.0117669
4933411G11Rik	0.0537638	0	0.0310433	0.0872038
4933411K16Rik	0.183034	0.165094	0.561074	0.309887
4933411K20Rik	11.1805	10.0926	15.0719	12.6828
4933412E12Rik	3.5682	4.29955	4.90471	3.50324
4933412E24Rik	0	0	0	0
4933412O06Rik	0	0	0	0.0100889
4933413G19Rik	0.0837347	0.086365	0.0263621	0.0955516
4933413J09Rik	0.0458536	0.0825137	0.0249784	0.0296093
4933413L06Rik	0	0	0	0.0133945
4933415F23Rik	0.0129905	0.0137905	0	0.00598444
4933416C03Rik	0.0199694	0	0	0.00225834
4933416E03Rik	0	0	0	0
4933416I08Rik	8.17e-05	0	0	0
4933416M06Rik	0	0	0	0.00428691
4933416M07Rik	0.104226	0	0.0317656	0.0627289
4933417A18Rik	0	0	0	0
4933417D19Rik	0.182494	0.140777	0.159234	0.202753
4933417E11Rik	0.0360923	0.0200122	0.0849791	0.00540574
4933417G07Rik	0	0.0522471	0.0552671	7.75588
4933417O13Rik	0	0	0	0
4933421I07Rik	0	0	0	0
4933421O10Rik	1.05069	0.958058	0.910325	0.545092
4933422A05Rik	0.0355553	0.102931	0.0362934	0.066266
4933422H20Rik	0.0236937	0	0.0109212	0.0026797
4933424G05Rik	0	0.0628193	0.0148755	0.0274876
4933424G06Rik	0.0665856	0.171344	0.22217	0.0654767
4933425B07Rik	0.0118882	0.0103234	0	0.00268905
4933425H06Rik	0	0	0.0269926	0.0201255
4933425L06Rik	0	0.00910147	0	0
4933426D04Rik	0.0782127	0.206301	0.0240338	0.0666308
4933426M11Rik	12.0428	12.5412	9.78745	4.34887
4933427D06Rik	0.138844	0.0670056	0.0630169	0.117006
4933427D14Rik	9.88675	8.47905	6.64375	8.99619
4933427E11Rik	0.448105	0.301372	0.730575	0.429972
4933427E13Rik	0	0	0	0.00718787
4933427G17Rik	0	0.0600074	0.0224804	0.0279833
4933427I22Rik	0	0	0	0.00394666
4933428C19Rik	0	0	0	0
4933429K18Rik	0.101063	0.0219403	0.028289	0.0349356
4933429O19Rik	0	0	0	0
4933430H16Rik	0	0	0	0
4933430I17Rik	0.599375	0.425399	0.658313	0.353053
4933430M04Rik	0	0	0	0
4933430N04Rik	0	0	0	0.0100219
4933431E20Rik	1.62789	1.82597	2.65956	0.751956
4933431G14Rik	0.0883422	0	0.0910614	0.00452326
4933432G23Rik	0	0	0	0.0073318
4933432I03Rik	0	0	0	0
4933432I09Rik	0.181217	0	0	0.00813274
4933432K03Rik	0	0	0	0
4933433C11Rik	0.0167033	0.0145048	0	0.0193091
4933433F19Rik	0.0232286	0	0	0.00544875
4933433G15Rik	0.132373	0.129152	0.108037	0.0743404
4933433G19Rik	0.0748845	0.297603	0.225122	0.0639777
4933433H22Rik	0.0994377	0.0610738	0.378527	0.321002
4933434E20Rik	38.7655	38.9482	35.0385	24.1864
4933434I20Rik	0	0	0	0
4933436C20Rik	1.27138	1.05962	0.885414	0.695511
4933436E23Rik	0	0	0	0.00529819
4933436H12Rik	0.0308148	0	0	0.00348558
4933436I01Rik	0.0167581	0	0.0187633	0
4933438B17Rik	0	0	0	0.00501023
4933438K21Rik	0.178753	0.0769556	0.0407472	0.00955879
4933439C10Rik	2.4931	2.04757	2.00577	2.12323
4933439K11Rik	0	0	0	0.0130481
4933440J02Rik	0.0217932	0	0	0
4933440M02Rik	0	0	0	0.00978217
5031410I06Rik	0.0116847	0.0079203	0	0
5031414D18Rik	0.094219	0.101708	0.182866	0.0965882
5031425E22Rik	2.58371	3.09577	2.63179	2.50918
5031425F14Rik	0.0142981	0	0	0.0162906
5031426D15Rik	0.156486	0.17209	0.081295	0.0511225
5031434C07Rik	0.0107568	0	0	0.00494727
5031434O11Rik	0.643771	0.161743	0.178723	0.146239
5031439G07Rik	20.0717	23.0135	16.7839	22.8386
5033403H07Rik	0.0747692	0	0	0.0175753
5033404E19Rik	0	0	0	0
5033406O09Rik	0.471165	0.26298	0.49951	0.810551
5033411D12Rik	0.171042	0.240453	0.381408	0.0988384
5330411J11Rik	0.0142186	0	0.0131076	0
5330413P13Rik	0.00935155	0	0	0.00689961
5330417C22Rik	0.0196641	0.00695836	0.0595687	0.0435833
5330426P16Rik	1.17828	2.26003	2.40095	3.28391
5330434G04Rik	0.0126123	0.0541585	0.0070607	0.00575651
5330439B14Rik	0	0	0	0
5430401F13Rik	0.103157	0	0	0.0121127
5430402E10Rik	0	0	0.0318211	0
5430402O13Rik	0.0835342	0.0295581	0.0568426	0.0450351
5430403N17Rik	0.0360046	0	0.22207	0.129601
5430405H02Rik	0.489825	0.407778	0.346185	0.580283
5430416N02Rik	29.4336	21.443	19.3868	24.6012
5430416O09Rik	0.00527097	0.00559559	0.0166625	0.0302345
5430417L22Rik	14.6697	15.6846	6.63228	11.4576
5430419D17Rik	0	0.00797558	0.0207776	0.00849542
5430421F17Rik	0.0195776	0.0358928	0.0109601	0.0312387
5430421N21Rik	0	0	0	0
5430425J12Rik	0	0	0	0
5430425K12Rik	0.228418	0.105506	0.141448	0.337645
5430427M07Rik	0	0	0	0
5430427O19Rik	0.011271	0.0266463	0	0.00641857
5430428K19Rik	0	0	0.0269926	0.01374
5430434I15Rik	0	0	0	0
5430435G22Rik	3.01968	0.917202	3.43153	4.33418
5430437J10Rik	0.0212941	0.191107	0.0196302	0.0289107
5430440P10Rik	0	0.0438264	0	0.00571104
5530400C23Rik	0	0	0	0
5530401A14Rik	0	0	0	0
5530601H04Rik	2.58923	1.90798	1.93883	1.7879
5730403I07Rik	0.028752	0.0335185	0.0125451	0.00516125
5730405O15Rik	0.107023	0.1419	0.150201	0.075471
5730408K05Rik	10.1118	6.39236	2.3733	11.479
5730409E04Rik	1.27105	5.78031	4.43654	3.65415
5730412P04Rik	0	0	0	0
5730416F02Rik	0.101165	0	0	2.83762
5730420D15Rik	0.0214665	0	0.0438247	0.0149188
5730422E09Rik	0.0270996	0.037917	0	0.0123725
5730435O14Rik	0	0	0	0
5730455P16Rik	10.7278	9.4671	13.9974	15.3303
5730457N03Rik	0	0	0	0.0141519
5730460C07Rik	0.0125597	0	0	0
5730480H06Rik	1.43469	1.21307	0.971343	0.971238
5730488B01Rik	0	0	0	0.00219717
5730507C01Rik	1.99433	3.96662	6.86172	0.00423293
5730508B09Rik	2.44478	2.18339	8.43831	7.56272
5730522E02Rik	0	0.0300298	0.014344	0.0106889
5730559C18Rik	2.92073	3.82455	1.34483	0.969973
5730577I03Rik	1.65269	1.17166	1.33668	0.533941
5830403L16Rik	0.0282408	0	0.0130171	0.0132441
5830403M04Rik	0	0	0	0.00407894
5830411N06Rik	0.0151973	0.00566292	0	0.00521719
5830415F09Rik	1.8356	2.2517	2.12427	2.6401
5830416I19Rik	0	0	0	0.00586343
5830416P10Rik	0.379147	0.930544	0.26455	0.143501
5830417I10Rik	2.14924	1.72133	2.22823	1.87503
5830418K08Rik	15.1856	19.2057	10.982	14.2779
5830418P13Rik	0	0.0530366	0.0211694	0.0144151
5830428M24Rik	0.0247419	0.0262717	0.137015	0.0684581
5830432E09Rik	0.160837	0.0275688	0.823732	0.837815
5830444B04Rik	0.178496	0.309897	0.0436748	0.0207464
5830454E08Rik	0.1522	0.14687	0.120283	0.0618853
5830473C10Rik	0	0.00872589	0	0.0254156
5930403L14Rik	1.32898	1.08474	0.00689242	0
5930412G12Rik	0	0	0	0
5930430L01Rik	2.63253	2.64427	3.50399	2.08776
5930438M14Rik	0.00915771	0	0	0
6030407O03Rik	0	0	0.0118178	0
6030408B16Rik	0.154021	0.106452	0.103228	0.0296587
6030419C18Rik	27.4317	14.1808	6.98456	4.25531
6030440G07Rik	0.279594	0.137883	0.119898	0.0368871
6030443J06Rik	0.837558	1.05005	1.49138	0.692067
6030458C11Rik	10.9173	7.92519	12.0402	13.0293
6030466F02Rik	0	0	0	0.00376664
6030468B19Rik	0.0234416	0	0	0.0106097
6030469F06Rik	0	0	0	0.00354616
6030498E09Rik	0	0.0181512	0	0.00945949
6230400D17Rik	0.539179	0.764868	0.378514	0.500094
6330403A02Rik	0	0.0027965	0	0.00150958
6330403K07Rik	1.36632	0.600979	0.703227	1.08949
6330407A03Rik	0	0.0132599	0	0
6330408A02Rik	2.33243	2.99722	1.75782	1.51913
6330409D20Rik	0.0224142	0	0.0915225	0.0208468
6330410L21Rik	0.00558318	0	0	0.00132148
6330415B21Rik	0.0203165	0.0284263	0.0414767	0.0138695
6330416G13Rik	0.654894	1.41036	1.48172	1.24352
6330418K02Rik	2.99494	2.32545	3.48598	3.17006
6330549D23Rik	0.30595	0.502776	0.311262	4.59985
6430411K18Rik	0.0184345	0.0195698	0.0679766	0.094048
6430531B16Rik	0.109859	0.128071	0.167768	0.103311
6430548M08Rik	3.00628	2.44941	2.74578	1.29789
6430550D23Rik	0.0828868	0.120713	0.178498	0.0974523
6430562O15Rik	0.0769068	0.0807489	0.0124417	0.0456155
6430571L13Rik	0.0981899	0.206928	0.223304	0.104316
6430573F11Rik	0.102707	0.0377818	0.0889931	0.049297
6430584L05Rik	0.0347206	0.0254621	0	0.0304693
6430706D22Rik	15.5572	15.9673	14.7407	12.6334
6430710C18Rik	0.0255178	0	0	0.00671145
6530402F18Rik	0.207865	0.323043	0.0444493	0.0539177
6530411M01Rik	0	0	0	0
6720401G13Rik	4.80403	7.37272	4.71034	3.34705
6720468P15Rik	0.0360245	0.0156413	0	0.0251087
6720483E21Rik	0	0	0	0.005246
6720489N17Rik	1.76299	3.72758	7.35098	3.68652
6820408C15Rik	0.0494005	0.0147058	0	0.00626731
6820431F20Rik	165.389	85.4248	133.039	0.915189
7420426K07Rik	0	0	0	0.00356347
7420461P10Rik	0.038192	0	0	0.0179283
7420700N18Rik	0	0	0.0269135	0.0060732
7420701I03Rik	0	0	0	0
7530416G11Rik	0	0	0.0436997	0.0148851
7530420F21Rik	3.86607	6.00163	2.56253	5.07341
7630403G23Rik	0	0	0	0.0105613
8030411F24Rik	0	0	0	0
8030423F21Rik	0.0353167	0.0738973	0.0371806	0
8030423J24Rik	0	0	0	0
8030442B05Rik	0.112722	0.0476439	0	0.00579105
8030443G20Rik	0	0	0	0.00684889
8030462N17Rik	7.48336	9.32233	5.58665	7.65597
8430403D17Rik	0.0069749	0.0282702	0.0298584	0.00327006
8430408G22Rik	0	0	0	0
8430410A17Rik	22.3437	24.1949	22.4548	29.3098
8430419L09Rik	2.59498	3.4802	3.14687	2.96605
8430422H06Rik	0	0	0	0.00882045
8430423G03Rik	0.437073	0.191214	0.823324	1.40472
8430426J06Rik	0.165938	0	0	0.0816149
8430427H17Rik	0.266901	0.217102	1.86516	2.23601
8430429K09Rik	5.59687	4.15788	5.96427	6.78723
8430431K14Rik	0.181998	0.138619	0.0661212	0.00524426
8430436N08Rik	0	0	1.52695	0.280246
8430437L04Rik	0	0	0	0
9030025P20Rik	1.96905	2.09695	2.86143	0.279803
9030204H09Rik	0.0914025	0.039686	0	0
9030404E10Rik	0	0	0	0.0143412
9030612E09Rik	0	0.0605852	0.0640467	0.0311392
9030617O03Rik	4.42276	5.80216	8.60726	1.88435
9030619P08Rik	0	0	0	0.0144727
9030624G23Rik	2.12716	3.21825	3.85897	0.0113789
9030624J02Rik	11.752	13.5847	17.9394	13.5263
9130008F23Rik	7.30731	6.89882	2.53401	4.7897
9130011E15Rik	8.18014	7.70125	13.967	11.2948
9130015A21Rik	0.0932405	0	0	0.111393
9130015L21Rik	0	0	0	0
9130019O22Rik	0.866131	0.611613	0.232539	0.337795
9130019P16Rik	0.00748367	0.00414948	0	0
9130023H24Rik	1.55688	2.55466	2.3887	1.24539
9130024F11Rik	1.30264	1.12211	2.02678	1.79297
9130204L05Rik	0.0716272	0	0	0
9130206I24Rik	1.82973	1.69474	1.12931	1.32602
9130209A04Rik	0	0	0	0
9130221F21Rik	0.110742	0.114749	0.0638593	0.00579131
9130221H12Rik	3.67442	4.36537	2.64553	4.18696
9130227L01Rik	0.012028	0	0	0
9130230L23Rik	0.0163823	0	0.0334448	0.0113897
9130401M01Rik	33.9814	22.271	36.3743	48.739
9130409I23Rik	0.037853	0.0209884	0.0135308	0.0363355
9230009I02Rik	0.0216548	0	0	0.0101585
9230102K24Rik	0.0186361	0	0	0.00437067
9230102O04Rik	0	0	0.0430837	0.00871322
9230104L09Rik	0	0	0	0.0208481
9230105E05Rik	0.10703	0.0617893	0.0573142	0.0367828
9230110C19Rik	4.0633	4.89535	5.66855	6.33279
9230110F15Rik	0	0	0	0
9230112D13Rik	0	0.037924	0	0.00838402
9230112J17Rik	0	0.0102047	0	0.00225259
9230114K14Rik	1.67952	4.36339	3.52498	1.57045
9230115E21Rik	0	0	0.0800679	0.258264
9230116N13Rik	0.638623	0.765883	0.77976	0.555004
9330020H09Rik	0.887201	0.572674	0.772862	0.783045
9330102E08Rik	0.193947	0.54257	0.177918	0.267527
9330111N05Rik	0	0	0	0.00399211
9330117O12Rik	0	0	0	0
9330133O14Rik	1.15433	1.3508	2.17229	1.55505
9330151L19Rik	2.61848	2.35542	1.00369	1.04273
9330158H04Rik	0.0211775	0.0136239	0.0288228	0.00165479
9330159F19Rik	0.0359781	0.0192364	0.0180795	0.0172574
9330159M07Rik	0.510978	0.614374	0.556113	0.183436
9330162012Rik	0.0669454	0.121936	0.0810826	0.14272
9330162B11Rik	0.0101937	0	0	0.00238988
9330175E14Rik	0.0547388	0.0488847	0.0828954	0.0210888
9330175M20Rik	0.00871672	0.00925354	0.00803564	0.0221901
9330178D15Rik	0.00987019	0.00547274	0	0
9330179D12Rik	0.289635	0.289505	0.154349	0.0430451
9330182L06Rik	0.0613624	0.121428	0.00517958	0.00538335
9330182O14Rik	0.0568193	0	0	0.0151163
9330188P03Rik	0.0233346	0	2.59241	1.33372
9430007A20Rik	0	0	0	0
9430008C03Rik	15.7598	13.2059	5.56751	8.78537
9430014N10Rik	0	0	0	0.0100016
9430015G10Rik	10.1038	10.5692	7.85174	8.18521
9430016H08Rik	21.7398	22.3212	20.3481	25.6896
9430018G01Rik	0.0480246	0.042629	0.129518	0.0847648
9430019J16Rik	0	0	0.0316513	0
9430020K01Rik	16.3329	25.5211	14.4663	9.72632
9430021M05Rik	0	0.011178	0	0
9430023L20Rik	26.9488	14.614	22.0927	21.5749
9430037G07Rik	1.26657	2.00338	1.44055	0.212235
9430038I01Rik	3.04665	3.58238	3.00142	7.36999
9430041J12Rik	0.0152069	0	0	0.00447251
9430060I03Rik	0.0636844	0.100948	0.038572	0.127523
9430069I07Rik	0.645388	0.253058	2.06153	0.146201
9430076C15Rik	0.230318	0.492133	0.242818	0.415239
9430076G02Rik	0.0101131	0.00878197	0	0.00457473
9430083A17Rik	0.0367281	0.0205555	0.148509	0.0337713
9430091E24Rik	1.48209	2.08068	1.35985	0.920555
9530002B09Rik	0	0	0	0.00747399
9530003J23Rik	0.0403612	0	0	0.0282322
9530026F06Rik	0.119169	0.063254	0.0608215	0
9530026P05Rik	0	0.0899842	0	0
9530027J09Rik	21.0301	19.3738	9.74782	0.380309
9530036O11Rik	0.0225553	0.00798144	0.0138619	0.00340066
9530048J24Rik	0	0.0479797	0	0.0106111
9530051G07Rik	0.0145805	0	0	0.00109904
9530052E02Rik	0.541868	0.566923	0.106163	0.00661448
9530053A07Rik	0.166798	0.248106	0.189926	0.089083
9530059O14Rik	0	0	0	0
9530068E07Rik	78.5019	106.401	103.772	95.2939
9530077C05Rik	1.96494	2.48699	1.71866	1.90464
9530080O11Rik	0	0.0218976	0	0
9530082P21Rik	3.38641	4.06438	3.26167	2.43385
9530091C08Rik	0.355619	0.328652	0.134673	0.00363593
9630001P10Rik	0.0593961	0.0992379	0.111659	0
9630013A20Rik	0	0	0	0
9630028B13Rik	0.0391905	0.0314527	0.0202026	0.0058867
9630028H03Rik	0	0	0	0
9630033F20Rik	6.27688	8.00942	5.02885	7.37893
9830001H06Rik	7.2904	8.95833	5.54236	5.65816
9830107B12Rik	0.00605324	0	0	0
9830132P13Rik	0.0783984	0.113495	0.122104	0.00946114
9830147E19Rik	2.17806	1.95018	1.46711	1.33047
9830166K06Rik	0.00805427	0	0.00742495	0.00182156
9930012K11Rik	2.02456	2.26687	3.40448	2.25206
9930013L23Rik	9.97863	7.68452	8.74002	0.919148
9930014A18Rik	1.95262	1.51263	0.0169591	0.0346025
9930021J03Rik	7.28963	6.56456	9.88085	7.62812
9930104L06Rik	5.94153	5.50833	5.25555	7.32845
9930111J21Rik1	1.34922	5.48323	2.48438	0.183851
9930111J21Rik2	0.0145772	0.0278445	0	0.00865142
A030009H04Rik	0.820914	0.726255	0.303892	0.421902
A130010J15Rik	2.60575	3.39273	3.35992	3.62166
A130049A11Rik	0.250314	0.197078	0.169523	0.60786
A130077B15Rik	24.0433	15.8762	11.4496	0.00804698
A1bg	0.0703846	0	0	0.00582527
A1cf	0.0112927	0	0	0
A230001M10Rik	0.0123326	0.0130921	0	0
A230009B12Rik	0	0	0	0.00274328
A230020J21Rik	0.0363604	0.0902516	0.0578539	0.0569963
A230028O05Rik	0.154375	0.0678888	0.0291489	0.0345555
A230046K03Rik	31.3256	28.7364	29.4676	28.7448
A230050P20Rik	0.0830596	0.62519	0.125807	0.00511479
A230056J06Rik	0.0416223	0.00736427	0.00776712	0.0273006
A230056P14Rik	1.56107	2.12752	1.91231	0.37829
A230057D06Rik	0.150852	0.164627	0.010484	0.00257238
A230065H16Rik	0.0905928	0.144258	0	0.0102597
A230070E04Rik	1.41754	0.0131955	0	0.00928602
A230072C01Rik	3.20064	2.91841	1.74836	0.551919
A230072E10Rik	0.0643121	0.1139	0.0257639	0.0251094
A230073K19Rik	1.9354	2.0859	1.36058	0.0409812
A230077H06Rik	0.0150812	0.0371111	0.0292971	0.00176768
A230108P19Rik	0	0.0309638	0.044615	0.00208981
A2m	0.00458046	0	0.00512855	0.00214726
A330009N23Rik	0.471308	0.198463	0.398093	0.465271
A330021E22Rik	2.39469	1.11238	0.937308	0.470536
A330023F24Rik	0.125028	0.142295	0.0494036	0.09317
A330032B11Rik	2.53696	3.20676	1.34894	0.016665
A330033J07Rik	0.203426	0.192057	0.00722301	0.00905431
A330035P11Rik	0.121071	0.202463	0.333322	0.159094
A330040F15Rik	0.149135	0.271785	0.0882448	0.199256
A330041J22Rik	0.114097	0.0241319	0.162903	0.0715118
A330048O09Rik	0.316067	0.295062	0.0408525	0.0104039
A330049N07Rik	0.132643	0.164892	0.119332	0.00268883
A330050B17Rik	0.458254	0.424465	0.456559	0.0187584
A330050F15Rik	0	0	0	0.00229382
A330069E16Rik	7.95768	9.40379	6.02312	2.60222
A330070K13Rik	0	0	0	0.0220695
A330076C08Rik	0.0118126	0.0205157	0	0.0109808
A330076H08Rik	0.180599	0.171894	0.0140453	0.017129
A330093E20Rik	0.0185816	0.0340668	0	0.00217812
A330102I10Rik	0.421463	0.12452	0.160366	0.251445
A3galt2	0.117313	0.0756175	0.0465294	0.0131258
A430005L14Rik	9.68903	12.9581	9.29981	8.89666
A430033K04Rik	2.76784	3.10528	4.31135	4.80595
A430035B10Rik	0.0657887	0.294261	0.350256	0.242437
A430071A18Rik	0.0801633	0.0405599	0.0521575	0.056671
A430078G23Rik	1.30097	0.949168	0.846758	0
A430088P11Rik	0	0.00522981	0	0.00701436
A430089I19Rik	0	0	0	0
A430090L17Rik	0.0385764	0.0113386	0.022826	0.0258259
A430092G05Rik	0.0205934	0.0367958	0	0.00914071
A430093F15Rik	0.0167757	0.00930165	0.0218678	0.0122025
A430105I19Rik	17.5323	26.0916	7.48951	8.64129
A430107P09Rik	0.491641	0.226379	0.177701	0.00236046
A4galt	0.33713	0.135383	3.82551	3.27681
A4gnt	0	0	0.00897561	0.0148352
A530006G24Rik	0	0	0	0.0170474
A530013C23Rik	0.0317193	0.0408114	0	0.0171773
A530016L24Rik	0.00841547	0.0235494	0.00942244	0.00387611
A530032D15Rik	0	0	0.038991	0.00308513
A530046M15Rik	0.251685	0.262185	0.117268	0.208177
A530050N04Rik	0.0127635	0	0	0
A530053G22Rik	0	0	0	0
A530054K11Rik	2.01734	1.9593	2.90472	2.39356
A530058N18Rik	0	0	0	0.00344148
A530064D06Rik	0.111908	0.156799	0.0401252	0
A530065N20Rik	0.0116002	0	0.0064941	0.0106369
A530072M11Rik	0.166421	0.119874	0.216794	0.128091
A530088E08Rik	0.0128679	0	0	0.0179966
A530099J19Rik	0.00796644	0	0	0.00180169
A630001G21Rik	2.221	0.609049	0.133882	0.114046
A630007B06Rik	20.3738	16.2157	31.3627	26.6437
A630010A05Rik	0	0	0	0
A630012P03Rik	0	0	0	0.00261899
A630019I02Rik	0.00734562	0.0503283	0.0638508	0.000251227
A630020A06	0.240823	0.1379	0.364692	0.280706
A630023A22Rik	0	0.0192404	0	0
A630023P12Rik	0	0	0	0
A630033H20Rik	0.165732	0.194794	0.223572	0.144458
A630066F11Rik	1.63137	1.37543	1.7102	1.71465
A630072M18Rik	0.978174	1.1112	0.92578	0.635977
A630073D07Rik	0	0	0.0822132	0
A630075F10Rik	0.173318	0.121751	0.137664	0.00559331
A630076J17Rik	0	0.0857121	0	0.0104265
A630077J23Rik	0	0	0	0
A630089N07Rik	43.3939	26.878	23.7522	8.02274
A630095E13Rik	0	0	0.413664	0.146884
A630095N17Rik	0.0723814	0	0.0943507	0.0744255
A730008H23Rik	18.1337	19.095	17.3095	23.9533
A730017C20Rik	0.0127446	0.0252912	0.0117487	0
A730017L22Rik	1.89575	1.68583	1.69871	0.275793
A730018C14Rik	0	0	0	0
A730020E08Rik	0.711919	1.15131	2.96782	0.791144
A730020M07Rik	0.174575	0.307621	0.0404116	0.0423609
A730036I17Rik	0.0126748	0.00550326	0.00709571	0.00583744
A730043L09Rik	0	0	0	0
A730046J19Rik	0.0116601	0.00482366	0.0041888	0.0198603
A730056A06Rik	0.156706	0.127072	0.15769	0.0928308
A730082K24Rik	0.0652209	0.0380166	0.0518873	0
A730085A09Rik	0.0187434	0.0443123	0.0469045	0.0626311
A730085K08Rik	0.0888444	0	0.0635163	0
A730090H04Rik	0.0280664	0	0.070235	0.0137523
A730090N16Rik	0.242537	0.214565	0.102948	0.136058
A730098P11Rik	0.337438	0.634357	0.321415	1.95365
A830009L08Rik	0.00786232	0.00682747	0	0.00730751
A830010M20Rik	1.11036	1.53795	2.19597	1.54724
A830018L16Rik	0.027897	0.0364123	0.00346496	0.00867871
A830019L24Rik	0	0.0150107	0	0
A830052D11Rik	0.0663696	0.0853939	0.119476	0.225032
A830080D01Rik	12.1732	13.387	12.7597	14.0079
A830082K12Rik	4.36888	3.90235	0.343238	0.36271
A830082N09Rik	0.860598	0.551463	0.751256	0.844231
A930001A20Rik	0.140995	0.144551	0.156683	0.0122527
A930001C03Rik	1.78093	1.3574	0.959246	0.178759
A930003A15Rik	0.0251402	0	0	0.0115852
A930003O13Rik	0	0	0	0
A930004D18Rik	2.86848	2.64279	2.08681	3.10389
A930005H10Rik	4.01565	2.57115	5.05694	4.33798
A930006I01Rik	0.0202161	0	0	0.0117654
A930006K02Rik	0.458363	0.358534	0.0329327	0.115307
A930007I19Rik	0.063605	0.0906789	0.0969633	0.0491612
A930009A15Rik	0	0	0	0.00577523
A930011G23Rik	0	0	0	0.00299197
A930011O12Rik	0.0213424	0.00463332	0.00597404	0.00245724
A930012L18Rik	0.0865365	0.0466592	0.117946	0.0797031
A930013F10Rik	1.8159	1.64359	1.07794	1.15237
A930015D03Rik	4.80509	4.59225	3.47434	3.81827
A930016O22Rik	0.102085	0.195221	0.0798085	0
A930017M01Rik	0.0130093	0	0	0.00446679
A930018P22Rik	0	0.0353899	0	0.00754718
A930019D19Rik	0.0543589	0.0236021	0	0.0437362
A930024E05Rik	1.69725	1.9182	1.12534	0.915338
A930041C12Rik	0.24676	0.119165	0.296644	0.243855
AA387883	0.0277617	0	0	0.0159297
AA388235	0.242957	0.252819	0.637523	0.25998
AA413626	0.576091	0.599249	0.115884	0.336702
AA414768	0.0279514	2.3897	2.54574	1.79663
AA415398	0.503878	0.923768	0.918611	0.611426
AA465934	18.8138	19.4836	2.99966	5.61551
AA467197	0.509783	0.290709	0.505227	0.344623
AA474331	0.542468	0.723592	0.863584	0.278569
AA536875	0.072679	0.0572728	0.0111654	0.0111572
AA543186	0.0841504	0.15229	0.0741085	0.09127
AA543401	0.0389768	0.0376119	0	0.0182828
AA545190	0	0	0	0
AA619741	0	0	0	0.00388177
AA792892	0.101605	0.11373	0.064238	0
AA986860	0.533041	0.855642	0.565499	0.455106
AA987161	2.75313	2.89449	3.43739	3.31513
AB099516	0.0164481	0.0189327	0	0.00757623
AB124611	0.051885	0.142443	0.113749	0.0509942
AF067061	0.125114	0.137311	0	0.0418736
AF067063	0	0.052198	0	0.00680328
AF251705	0	0	0	0.00513914
AF357355	0	0	5219.03	80.6082
AF357359	0	0	0	0
AF357399	20.7966	44.1548	0	6.05374
AF357425	0	0	4373.05	5464.8
AF357426	0	0	0	755.61
AF366264	0.102247	0.0758725	0.059897	0.0123941
AF529169	0	0.00537667	0.0150088	0.0116624
AI115009	0.371987	0.902109	0.186406	0.062808
AI118078	0	0	0.0104025	0.00848209
AI182371	0.0850994	0.145959	0.0749494	0.148725
AI197445	0.055817	0.00995319	0	0
AI314180	44.9711	43.0873	41.9022	46.6707
AI314278	0.0283097	0	0.0105657	0.0043466
AI314831	0	0	0	0
AI317395	0.0755164	0.129271	0.11163	0.00748071
AI413582	4.17633	4.88443	4.26041	3.66461
AI414108	1.24137	3.68689	0.47731	0.42784
AI427809	0	0	0.0228474	0.0310229
AI429214	3.08984	3.35084	4.60513	3.43101
AI450353	3.67848	2.90083	2.21728	5.24242
AI462493	20.7303	14.3937	22.9324	21.4785
AI463170	0	0	0	0.0138565
AI464131	1.07268	1.84079	3.52772	1.96747
AI467606	0.0971294	0.0311149	0.0133728	0.0687253
AI504432	0.00983199	0.0122022	0.00428989	0.000898037
AI506816	18.9134	15.8209	0.977091	2.05879
AI507597	0	0.0329717	0	0.0356681
AI593442	0.185068	0.175067	0.465216	0.0155092
AI597468	25.9198	23.1873	40.133	28.2138
AI597479	6.88963	6.86116	7.84459	8.43529
AI606473	0	0	0	0.00481062
AI607873	0.152254	0.120444	1.19671	0.187872
AI646519	0	0	0	0
AI661453	3.20354	0.0789283	0.696866	1.1133
AI662270	0.0436472	0.0361128	0.0694482	0.0389033
AI747448	0.0073272	0	0.00675469	0.00834594
AI836003	0.816026	0.0288148	0	0.0757423
AI837181	10.1879	8.89484	10.5054	10.6844
AI839979	1.82486	0.83843	0.46361	0.629668
AI846148	8.64103	8.63086	8.97702	7.99392
AI847159	0	0	0.161535	0.0291236
AI848285	0.0912606	0.0493895	0.0665708	0.129786
AI854517	0.0124025	0	0	0
AI854703	0.0338083	0.0117225	0.0192008	0.00142378
AI987944	6.12679	7.51661	5.75664	7.07299
AK010878	9.83319	10.7269	6.35663	6.40703
AK129341	1.39404	5.07965	0.865358	1.96869
AU015228	0.0336377	0.0127943	0.00824827	0.010118
AU015791	0	0	0	0.0125199
AU015836	0	0	0.107493	0.0353057
AU016765	0	0	0	0.0134592
AU018091	0.13771	0.144271	0.0232608	0.0464313
AU018829	0	0	0	0
AU019823	11.3042	11.9839	12.6673	12.193
AU019990	0.0220465	0	0	0.00958641
AU021063	0	0	0.0499412	0
AU021092	3.21407	1.53295	0.0588956	0.164531
AU022252	2.85677	4.09711	4.11017	4.31677
AU022751	0	0	0	0.00576387
AU022754	0.0494536	0.0142486	0	0.00333928
AU022793	0	0	0	0.00855214
AU023762	0.220389	0.368054	0.227291	0.00485972
AU023871	0.0912701	0.0617266	0.0204017	0.0390051
AU040320	11.3361	15.6281	20.8556	16.8563
AU040972	0.11218	0	0.0275371	0.0169116
AU041133	2.18639	2.3683	3.22201	3.23284
AV039307	0.620441	0.527345	0.314443	0.749184
AV051173	0.125401	0.513999	0.0450493	0.3267
AV320801	7.25e-08	0	0	0
AW011738	0.61579	0.69095	0.953124	0.187772
AW046200	0.169298	0.183245	0.129225	0.127787
AW112010	0.0359121	0	0	0.0246904
AW146154	0.975094	1.4464	0.950522	0.698422
AW209491	9.90414	11.8656	9.22533	14.0246
AW495222	0	0.0238557	0	0.0253259
AW549542	0.0523274	0.0530225	0.0146472	0.00909392
AW549877	7.82223	8.82819	13.3212	9.47506
AW551984	0.0356468	0.0236319	5.9442	0.876499
AW554918	3.07003	3.66672	2.86101	3.06376
AY074887	5.15648	5.28129	5.28635	8.18914
AY358078	0.109123	0.0565868	0.151273	3.59529
AY512915	0	0	0	0.00536677
AY512931	1.01281	0.859075	0.719136	0.0106414
AY761184	0	0.0602991	0	0
AY761185	0	0	0	0
Aaas	50.0644	31.5315	37.4703	43.8252
Aacs	20.5835	20.475	27.4875	19.6257
Aadac	0.0187902	0	0	0.00440683
Aadacl2	0	0	0	0
Aadacl3	0.0138788	0	0.0141669	0.00156935
Aadat	0.0723068	0.134126	0.0265203	0.0416762
Aaed1	8.48254	7.1915	16.3314	17.0885
Aagab	19.2533	17.8882	19.1547	22.8953
Aak1	5.34473	7.25418	8.1839	7.0741
Aamdc	6.17874	6.80465	9.77069	6.50165
Aamp	46.846	35.778	47.39	55.7831
Aanat	0	0	0	0.00806393
Aar2	4.89372	4.67396	5.08947	5.796
Aard	0.0560744	0.053555	0.0860575	0.135438
Aars	186.722	163.736	162.252	155.396
Aars2	5.9423	4.4241	3.31404	3.93527
Aarsd1	28.6263	25.5007	21.8436	22.4669
Aasdh	2.40999	2.34858	2.77778	2.88984
Aasdhppt	10.1598	10.84	6.93276	12.0179
Aass	0	0.00508133	0	0.00406652
Aatf	93.8673	67.8171	43.7875	81.4198
Aatk	1.22644	0.551238	0.295998	0.0955419
Abat	0.13566	0.0940172	0.015171	0.0156297
Abca1	2.55329	6.93317	13.5908	5.99101
Abca12	0.00251977	0.00486305	0	0.0022998
Abca13	0.0365778	0.0460808	0.00647697	0.00206959
Abca14	0	0.00685986	0.00884487	0.00181893
Abca15	0	0	0	0.00273798
Abca16	0.00463623	0.00364234	0	0.00104815
Abca17	0.00818737	0	0	0.00664894
Abca2	8.01206	7.93666	7.26107	6.46896
Abca3	11.2749	13.3811	9.44183	6.44119
Abca4	0.0306882	0.0249436	0.109981	0.0147119
Abca5	1.79542	1.80478	12.9181	9.74521
Abca6	0.0310487	0	0	0.00388032
Abca7	6.31483	5.97777	8.74594	5.08019
Abca8a	0.00756089	0.00328286	0	0.00354434
Abca8b	0.0190625	0.0584973	1.00566	0.144979
Abca9	0.00674776	0.0390688	0.759415	0.041977
Abcb10	7.04342	7.88551	7.1251	7.25774
Abcb11	0.00872335	0.00841787	0.0275761	0.0129299
Abcb1a	0.452056	0.404158	1.10974	1.10149
Abcb1b	21.8376	16.2961	12.5944	22.0228
Abcb4	0.186211	0.260654	0.0912041	0.0890512
Abcb5	0.00557254	0.0107548	0	0.0128319
Abcb6	11.4515	9.20139	5.32031	5.8266
Abcb7	9.27521	12.7411	9.88675	13.0907
Abcb8	2.25336	2.08815	2.34768	1.69335
Abcb9	0.0699455	0.123029	0.218291	0.0638817
Abcc1	54.0032	43.7024	23.6349	31.2881
Abcc10	0.76439	0.923367	0.88331	0.690277
Abcc12	0.111779	0.0499686	0.0193972	0.0152361
Abcc2	0.003946	0	0	0.00449402
Abcc3	0.00852875	0	0.145755	0.0422749
Abcc4	5.62428	8.28542	5.69836	9.06294
Abcc5	14.5415	13.7311	16.2259	13.0499
Abcc6	0	0.0174441	0.0566861	0.0118564
Abcc8	0.0043093	0.00457468	0.0136225	0.00404024
Abcc9	0.233666	0.245191	0.132503	0.00789291
Abcd1	2.2086	2.8895	4.83662	2.00182
Abcd2	0.283962	0.231625	0.51233	0.200046
Abcd3	33.9564	37.4186	38.2595	33.5717
Abcd4	5.98472	5.22707	8.71143	3.75031
Abce1	173.345	148.071	104.247	179.523
Abcf1	131.552	104.559	78.3526	117.338
Abcf2	182.562	162.755	107.621	178.752
Abcf3	14.2162	11.3629	12.9788	12.9939
Abcg1	0.116003	0.126248	0.47112	0.755016
Abcg2	18.0698	38.3915	23.1158	34.9836
Abcg3	0	0	0.00809663	0.00163539
Abcg4	0.281399	0.112526	0.0133907	0.01377
Abcg5	0	0	0	0.00224844
Abcg8	0.0177783	0	0	0.00694559
Abhd1	8.00523	5.39832	6.03856	4.83201
Abhd10	11.3745	11.3069	11.1911	12.5679
Abhd11	17.2757	17.2027	8.96935	16.8172
Abhd12	29.613	33.5101	34.6384	34.2638
Abhd12b	0	0	0	0
Abhd13	13.4616	11.0316	10.0374	11.1057
Abhd14a	5.90204	7.12061	3.38413	4.09809
Abhd14b	4.20275	5.99807	10.5084	7.47894
Abhd15	0.246384	0.178988	0.177483	0.355041
Abhd16a	13.3222	12.5241	15.596	11.6562
Abhd16b	0.113356	0.075453	0.145038	0.0775069
Abhd17a	29.9783	16.3466	24.0508	37.5182
Abhd17b	20.315	17.3178	18.1399	20.8925
Abhd17c	25.0936	30.1557	24.39	25.2122
Abhd2	18.8954	20.4547	16.4144	17.0562
Abhd3	0.17879	0.109166	0.559941	0.417005
Abhd4	12.3799	15.547	25.5433	9.42745
Abhd5	15.372	18.8518	12.7215	12.465
Abhd6	7.60509	10.1632	8.70835	9.63408
Abhd8	5.11544	6.30537	7.22954	5.62588
Abi1	56.5031	110.247	42.4185	45.382
Abi2	9.87453	11.7222	11.1334	13.4979
Abi3	0.387099	0.567492	0.679776	0.0450157
Abi3bp	0.0430955	0.0654622	1.25037	0.11005
Abl1	17.3371	22.7586	25.2306	19.8436
Abl2	13.5431	14.4223	8.78921	10.0326
Ablim1	21.0284	6.61126	31.8078	20.1892
Ablim2	0.0288096	0.00530986	0.0257613	0.0186532
Ablim3	0.131583	0.0349511	0.170326	0.176636
Abo	0.0129987	0	0	0.00304786
Abr	19.2316	18.1671	18.0728	19.7534
Abra	0.0131407	0.0114111	0.0510549	0.0213508
Abracl	112.857	119.794	96.8458	87.5339
Abt1	9.474	6.99776	7.26682	9.07453
Abtb1	1.47617	1.46275	4.08318	1.23842
Abtb2	5.08232	4.57333	2.99635	2.62082
Acaa1a	4.91773	5.553	5.6976	3.44034
Acaa1b	0.0139757	0.110591	0.0570634	0.00632301
Acaa2	26.9258	36.7213	30.0949	29.2391
Acaca	19.8962	19.7647	26.3188	6.78244
Acacb	0.170606	0.185471	1.06693	0.360703
Acad10	0.428927	0.626418	0.916533	0.427346
Acad11	1.39747	2.23035	1.97559	1.33496
Acad12	0.0483864	0.146464	0.229101	0.0715358
Acad8	5.9489	6.22522	5.91237	5.6212
Acad9	19.3773	14.7965	12.5272	12.3249
Acadl	51.129	70.3325	80.7872	82.2066
Acadm	26.6991	28.8396	58.0652	37.3571
Acads	7.53703	8.46276	13.6259	12.8082
Acadsb	8.71853	15.8905	19.1182	14.7391
Acadvl	43.5452	41.4121	57.2829	54.0971
Acan	0.0383273	0.119262	1.78021	12.4416
Acap1	0	0.0268783	0.00828272	0.0494381
Acap2	23.9139	21.8004	25.9219	20.9446
Acap3	8.00089	9.13655	6.66691	6.22265
Acat1	20.6672	23.7908	31.4157	34.2737
Acat2	8.91219	7.88	11.8906	8.05229
Acat3	58.4459	40.0084	31.5067	0.259571
Acbd3	25.556	33.4241	30.3594	34.5861
Acbd4	4.6918	8.40238	3.99452	3.44104
Acbd5	21.3572	37.9266	24.1344	22.5229
Acbd6	25.4038	23.3114	21.381	20.7322
Acbd7	0	0.0658866	0	0.0572971
Accs	2.50352	2.60518	3.45215	1.83351
Accsl	0.0519802	0.0693924	0	0.00466526
Acd	22.0507	17.5522	26.8549	20.2583
Ace	0.0217578	0	0.0553817	0.0301843
Ace2	0	0	0.00712785	0.0116748
Ace3	0	0	0	0
Acer1	1.38056	1.17175	0.961959	0.00208052
Acer2	0.0182423	0.0197452	0.169784	0.168378
Acer3	15.1309	13.3073	14.1598	18.0874
Ache	0.0796262	0.059886	0.00953503	0.018801
Acin1	80.05	74.6436	66.7323	73.0421
Ackr2	0.00758966	0	0	0.00177814
Ackr3	5.51681	0.277117	30.1238	42.2726
Ackr4	0.0214906	0.041476	0.0735905	0.022318
Acly	69.7803	52.1308	87.8586	81.9432
Acmsd	0.0390059	0.11762	0.0308261	0.0141988
Acn9	6.3207	7.12008	6.77112	9.94678
Acnat1	0.0620842	0.0497275	0.0383863	0.0106809
Acnat2	0.0140718	0	0	0.019216
Aco1	19.1567	17.5073	17.8173	22.9272
Aco2	136.957	110.339	135.292	88.854
Acot1	2.70159	2.13492	1.32354	1.14418
Acot10	0.0547799	0.0459535	0.0171992	31.7069
Acot11	0.0534131	0.0274598	0.190859	0.0389778
Acot12	0.0143864	0.0645565	0.0161078	0.0049992
Acot13	78.0835	54.3993	119.09	105.8
Acot2	4.69158	5.98824	5.70155	4.23476
Acot3	0.00856703	0.00909463	0	0.00394595
[truncated: 21,432 more rows]
