# Supplementary material for: Real-time imaging of Huntingtin aggregates diverting target search and gene transcription
Source: eLife. 2016 Aug 3;5:e17056. doi: 10.7554/eLife.17056 (PMC4972539; doi:10.7554/eLife.17056)
Supplement: Supplementary file 3. — Table lists all Sp1 peaks called by MACS2 (Q-value cutoff: 5.00e-02) DOI: http://dx.doi.org/10.7554/eLife.17056.029 [file elife-17056-supp3.xlsx]

## Sheet: NA_peaks.txt
# This file is generated by MACS version 2.1.0.20140616
# Command line: callpeak -t Q7SP1.bed -g mm -s 50 --extsize 100
# ARGUMENTS LIST:
# name = NA (Sp1)
# format = AUTO
# ChIP-seq file = ['Q7SP1.bed']
# control file = None
# effective genome size = 1.87e+09
# band width = 300
# model fold = [5, 50]
# qvalue cutoff = 5.00e-02
# Larger dataset will be scaled towards smaller dataset.
# Range for calculating regional lambda is: 10000 bps
# Broad region calling is off
# tag size is determined as 50 bps
# total tags in treatment: 40000000
# tags after filtering in treatment: 13263649
# maximum duplicate tags at the same position in treatment = 1
# Redundant rate in treatment: 0.67
# d = 45
# alternative fragment length(s) may be 45,505 bps
chr	start	end	length	abs_summit	pileup	#NAME?	fold_enrichment	#NAME?	name
chr1	4075272	4075316	45	4075291	7	7.90187	5.69395	3.86928	NA_peak_1
chr1	4248359	4248434	76	4248395	20	24.8404	13.2492	19.9106	NA_peak_2
chr1	4775707	4775896	190	4775747	14	16.3502	9.74026	11.7233	NA_peak_3
chr1	4797984	4798112	129	4798040	13	14.7134	8.98588	10.1634	NA_peak_4
chr1	4847594	4847638	45	4847616	9	8.96358	6.22084	4.79824	NA_peak_5
chr1	4847932	4847988	57	4847970	7	6.59496	4.99064	2.76876	NA_peak_6
chr1	5341277	5341324	48	5341302	8	8.97017	6.26523	4.80382	NA_peak_7
chr1	6204618	6204662	45	6204649	7	7.36102	5.41638	3.37223	NA_peak_8
chr1	6204771	6204824	54	6204784	10	11.4145	7.49319	7.06144	NA_peak_9
chr1	7078666	7078727	62	7078691	8	8.14807	5.82713	4.09222	NA_peak_10
chr1	7532233	7532281	49	7532268	13	16.2186	9.77654	11.5978	NA_peak_11
chr1	9445680	9445731	52	9445709	12	15.7766	9.59056	11.1747	NA_peak_12
chr1	9535548	9535601	54	9535580	8	6.60042	4.91132	2.77397	NA_peak_13
chr1	9690313	9690414	102	9690378	11	10.901	7.1069	6.57828	NA_peak_14
chr1	9738388	9738492	105	9738449	16	20.1443	11.4749	15.3638	NA_peak_15
chr1	9767944	9767989	46	9767971	9	10.4189	7.00525	6.12625	NA_peak_16
chr1	9864472	9864516	45	9864487	7	7.72266	5.6042	3.70463	NA_peak_17
chr1	9934042	9934212	171	9934160	29	28.5128	12.4327	23.4657	NA_peak_18
chr1	9979767	9979821	55	9979798	15	20.0753	11.5357	15.2967	NA_peak_19
chr1	10029755	10029800	46	10029788	10	9.59921	6.48012	5.38837	NA_peak_20
chr1	10029892	10030013	122	10029934	12	12.0745	7.63807	7.66491	NA_peak_21
chr1	10223018	10223081	64	10223048	10	10.3255	6.90088	6.03806	NA_peak_22
chr1	10460580	10460624	45	10460609	9	10.4189	7.00525	6.12625	NA_peak_23
chr1	10917476	10917531	56	10917514	10	10.9538	7.24876	6.62816	NA_peak_24
chr1	11534942	11534989	48	11534961	10	12.8022	8.16933	8.35468	NA_peak_25
chr1	11801403	11801447	45	11801417	9	11.5239	7.52729	7.16496	NA_peak_26
chr1	12029191	12029235	45	12029210	9	10.1225	6.85401	5.86999	NA_peak_27
chr1	12647596	12647754	159	12647702	7	8.1312	5.80552	4.07669	NA_peak_28
chr1	13363030	13363096	67	13363063	9	8.61496	6.01866	4.5145	NA_peak_29
chr1	13579816	13579900	85	13579860	8	8.50135	6.02007	4.41311	NA_peak_30
chr1	13650468	13650554	87	13650512	14	17.3143	10.2494	12.6467	NA_peak_31
chr1	13727231	13727301	71	13727247	7	8.09181	5.78662	4.04075	NA_peak_32
chr1	14949595	14949667	73	14949630	25	36.1485	18.0996	30.8822	NA_peak_33
chr1	15073912	15073958	47	15073942	9	8.321	5.84454	4.24987	NA_peak_34
chr1	16094419	16094497	79	16094461	13	11.6396	7.18133	7.25753	NA_peak_35
chr1	16609295	16609368	74	16609325	9	9.15041	6.32711	4.97304	NA_peak_36
chr1	16609577	16609639	63	16609615	10	10.3255	6.90088	6.03806	NA_peak_37
chr1	16646912	16646961	50	16646941	10	9.9945	6.71141	5.75383	NA_peak_38
chr1	16647061	16647124	64	16647093	14	15.2938	9.15192	10.71	NA_peak_39
chr1	16655274	16655345	72	16655308	10	11.6876	7.63359	7.29784	NA_peak_40
chr1	18627529	18627588	60	18627558	19	28.4374	15.1609	23.3923	NA_peak_41
chr1	19166358	19166410	53	19166381	16	21.0767	11.9466	16.265	NA_peak_42
chr1	21069216	21069272	57	21069231	7	7.86521	5.67577	3.83536	NA_peak_43
chr1	22562745	22562807	63	22562776	29	46.2119	22.2058	40.7518	NA_peak_44
chr1	23263116	23263315	200	23263160	17	18.2591	10.2244	13.5488	NA_peak_45
chr1	23929082	23929141	60	23929110	7	8.17108	5.82454	4.11283	NA_peak_46
chr1	24107023	24107133	111	24107091	14	15.9937	9.54502	11.3827	NA_peak_47
chr1	24740075	24740136	62	24740101	10	11.8796	7.73015	7.47987	NA_peak_48
chr1	24740964	24741071	108	24740999	17	21.8614	12.2241	17.0215	NA_peak_49
chr1	25967185	25967229	45	25967205	9	9.92355	6.74992	5.6879	NA_peak_50
chr1	26743864	26743922	59	26743884	9	8.21949	5.78369	4.15693	NA_peak_51
chr1	26744936	26744980	45	26744958	8	7.03471	5.17837	3.15284	NA_peak_52
chr1	28418992	28419067	76	28419044	6	7.29521	5.30633	3.31238	NA_peak_53
chr1	31132112	31132167	56	31132138	9	10.3752	6.98324	6.08477	NA_peak_54
chr1	33076284	33076328	45	33076301	6	6.73511	5.04686	2.89093	NA_peak_55
chr1	33103024	33103100	77	33103066	7	7.68801	5.58659	3.67378	NA_peak_56
chr1	33726658	33726702	45	33726686	7	8.25236	5.86295	4.18648	NA_peak_57
chr1	33814697	33814742	46	33814722	8	9.83765	6.684	5.60788	NA_peak_58
chr1	33871290	33871345	56	33871315	7	8.69624	6.06438	4.54833	NA_peak_59
chr1	34068430	34068475	46	34068442	8	9.83765	6.684	5.60788	NA_peak_60
chr1	34899772	34899833	62	34899799	8	10.1442	6.82077	5.86999	NA_peak_61
chr1	34998974	34999019	46	34999003	10	13.1837	8.33852	8.70348	NA_peak_62
chr1	36364584	36364698	115	36364632	22	28.7111	14.8916	23.659	NA_peak_63
chr1	36425875	36425919	45	36425893	7	8.69624	6.06438	4.54833	NA_peak_64
chr1	36568748	36568816	69	36568790	7	8.09181	5.78662	4.04075	NA_peak_65
chr1	36613651	36613695	45	36613659	7	7.58628	5.53442	3.57975	NA_peak_66
chr1	36766715	36766759	45	36766719	7	8.59982	6.02183	4.50108	NA_peak_67
chr1	36807803	36807858	56	36807815	6	7.21123	5.2691	3.3054	NA_peak_68
chr1	36996398	36996454	57	36996424	9	11.4666	7.50188	7.1107	NA_peak_69
chr1	36996867	36996941	75	36996905	11	14.5444	9.00225	10.0011	NA_peak_70
chr1	37487042	37487116	75	37487076	7	7.97649	5.73066	3.93647	NA_peak_71
chr1	37921594	37921664	71	37921626	14	19.6859	11.3707	14.9197	NA_peak_72
chr1	37947314	37947410	97	37947336	6	7.29521	5.30633	3.31238	NA_peak_73
chr1	38186430	38186474	45	38186453	7	8.69624	6.06438	4.54833	NA_peak_74
chr1	39424747	39424817	71	39424779	8	7.88339	5.67823	3.85289	NA_peak_75
chr1	39576392	39576443	52	39576417	15	21.3865	12.1288	16.5616	NA_peak_76
chr1	39813291	39813335	45	39813317	7	7.86521	5.67577	3.83536	NA_peak_77
chr1	41974805	41974850	46	41974824	10	13.1837	8.33852	8.70348	NA_peak_78
chr1	43884512	43884581	70	43884555	9	11.6453	7.58047	7.25753	NA_peak_79
chr1	44159129	44159237	109	44159159	8	9.98772	6.75169	5.74739	NA_peak_80
chr1	44258109	44258164	56	44258133	13	18.0132	10.6127	13.3114	NA_peak_81
chr1	44306576	44306636	61	44306610	16	21.0767	11.9466	16.265	NA_peak_82
chr1	45153947	45153993	47	45153963	10	13.1837	8.33852	8.70348	NA_peak_83
chr1	46132957	46133008	52	46132984	8	10.1442	6.82077	5.86999	NA_peak_84
chr1	46506725	46506790	66	46506747	8	8.63913	6.09343	4.53752	NA_peak_85
chr1	46620099	46620175	77	46620127	8	8.97017	6.26523	4.80382	NA_peak_86
chr1	46789417	46789469	53	46789444	19	28.4288	15.1573	23.3874	NA_peak_87
chr1	46910173	46910284	112	46910246	12	15.31	9.37275	10.725	NA_peak_88
chr1	47106534	47106578	45	47106569	7	8.69624	6.06438	4.54833	NA_peak_89
chr1	47139033	47139095	63	47139063	16	20.2118	11.5098	15.4293	NA_peak_90
chr1	48519073	48519127	55	48519102	19	28.1912	15.0546	23.1566	NA_peak_91
chr1	48603790	48603841	52	48603807	8	8.71008	6.13079	4.56035	NA_peak_92
chr1	50984385	50984429	45	50984405	7	8.69624	6.06438	4.54833	NA_peak_93
chr1	51066771	51066815	45	51066795	9	11.6453	7.58047	7.25753	NA_peak_94
chr1	51535144	51535256	113	51535216	20	25.7771	13.757	20.8143	NA_peak_95
chr1	52289946	52290074	129	52290031	19	24.1758	13.1019	19.2642	NA_peak_96
chr1	52457178	52457233	56	52457194	9	10.2469	6.91802	5.9626	NA_peak_97
chr1	53841969	53842035	67	53842006	10	13.1837	8.33852	8.70348	NA_peak_98
chr1	54495751	54495801	51	54495767	7	8.69624	6.06438	4.54833	NA_peak_99
chr1	55084171	55084325	155	55084282	10	11.9787	7.77935	7.574	NA_peak_100
chr1	55084446	55084498	53	55084474	10	12.1318	7.85434	7.71933	NA_peak_101
chr1	55144609	55144655	47	55144624	8	7.77194	5.61447	3.75042	NA_peak_102
chr1	56771475	56771530	56	56771509	5	5.53261	4.35414	1.96798	NA_peak_103
chr1	56839151	56839218	68	56839188	13	17.4483	10.3627	12.7745	NA_peak_104
chr1	57434479	57434562	84	57434520	8	10.148	6.82243	5.86999	NA_peak_105
chr1	57463232	57463285	54	57463258	9	11.6453	7.58047	7.25753	NA_peak_106
chr1	58026769	58026891	123	58026797	8	9.83765	6.684	5.60788	NA_peak_107
chr1	58449829	58449873	45	58449855	7	8.17108	5.82454	4.11283	NA_peak_108
chr1	58449972	58450042	71	58450015	10	12.2902	7.93079	7.86824	NA_peak_109
chr1	58561699	58561758	60	58561722	6	6.83795	5.09647	2.98079	NA_peak_110
chr1	58670777	58670855	79	58670819	21	32.0946	16.677	26.9464	NA_peak_111
chr1	59030494	59030538	45	59030514	5	5.9516	4.54828	2.1889	NA_peak_112
chr1	59177055	59177100	46	59177095	7	8.17108	5.82454	4.11283	NA_peak_113
chr1	59538986	59539054	69	59539030	7	7.90187	5.69395	3.86928	NA_peak_114
chr1	59741839	59741921	83	59741882	8	9.50983	6.5312	5.30508	NA_peak_115
chr1	59820062	59820152	91	59820127	10	12.0292	7.80419	7.62108	NA_peak_116
chr1	60623456	60623548	93	60623489	13	16.9385	10.1266	12.2843	NA_peak_117
chr1	62749752	62749802	51	62749785	9	9.58873	6.5703	5.37846	NA_peak_118
chr1	63160821	63160898	78	63160878	7	7.61983	5.5517	3.61071	NA_peak_119
chr1	63223689	63223757	69	63223715	11	13.1236	8.32755	8.65979	NA_peak_120
chr1	64168443	64168533	91	64168471	12	12.8528	8.08709	8.40279	NA_peak_121
chr1	64168810	64168925	116	64168841	8	7.77194	5.61447	3.75042	NA_peak_122
chr1	64579562	64579606	45	64579600	8	8.8939	6.22622	4.73276	NA_peak_123
chr1	64737142	64737186	45	64737160	8	9.37792	6.46784	5.1841	NA_peak_124
chr1	64737495	64737598	104	64737517	8	9.29259	6.42628	5.10486	NA_peak_125
chr1	65233272	65233316	45	65233287	7	8.69624	6.06438	4.54833	NA_peak_126
chr1	65477372	65477424	53	65477398	15	21.3796	12.1258	16.559	NA_peak_127
chr1	66864044	66864122	79	66864085	12	16.3705	9.85462	11.7349	NA_peak_128
chr1	69238113	69238181	69	69238149	5	5.20461	4.18994	1.69183	NA_peak_129
chr1	69503329	69503442	114	69503411	32	53.4401	25.0156	47.8541	NA_peak_130
chr1	71125918	71125981	64	71125950	27	40.9147	20.0573	35.5553	NA_peak_131
chr1	71699579	71699750	172	71699707	12	14.8808	9.16461	10.3139	NA_peak_132
chr1	72272747	72273238	492	72273017	41	43.3798	16.2256	37.9719	NA_peak_133
chr1	72273305	72273363	59	72273336	10	6.01925	4.24957	2.25196	NA_peak_134
chr1	72283469	72283853	385	72283666	71	88.8904	27.2006	82.7559	NA_peak_135
chr1	72290741	72291169	429	72290927	62	69.5139	21.1729	63.7043	NA_peak_136
chr1	72301579	72302175	597	72301737	72	84.424	24.2767	78.3725	NA_peak_137
chr1	72665212	72665256	45	72665232	9	11.6453	7.58047	7.25753	NA_peak_138
chr1	72743037	72743093	57	72743068	14	19.6859	11.3707	14.9197	NA_peak_139
chr1	72757869	72757923	55	72757896	11	11.9441	7.70218	7.54113	NA_peak_140
chr1	74283141	74283240	100	74283176	7	8.46508	5.96125	4.37957	NA_peak_141
chr1	74333877	74333963	87	74333920	8	8.63913	6.09343	4.53752	NA_peak_142
chr1	74444116	74444196	81	74444153	7	6.47631	4.92156	2.66372	NA_peak_143
chr1	74552307	74552359	53	74552321	10	11.1991	7.38007	6.85754	NA_peak_144
chr1	74552996	74553071	76	74553032	7	7.23923	5.35117	3.31238	NA_peak_145
chr1	74708381	74708425	45	74708398	7	7.58628	5.53442	3.57975	NA_peak_146
chr1	75457394	75457438	45	75457424	7	7.55309	5.51724	3.54961	NA_peak_147
chr1	75475652	75475725	74	75475686	10	12.4545	8.00874	8.0241	NA_peak_148
chr1	75556239	75556304	66	75556275	7	8.69624	6.06438	4.54833	NA_peak_149
chr1	75710807	75710903	97	75710867	7	7.65374	5.56909	3.64223	NA_peak_150
chr1	78570370	78570608	239	78570387	7	8.37829	5.92154	4.30042	NA_peak_151
chr1	78570910	78570954	45	78570923	7	8.33576	5.90188	4.26234	NA_peak_152
chr1	78654473	78654550	78	78654490	12	16.3705	9.85462	11.7349	NA_peak_153
chr1	78719528	78719581	54	78719551	12	16.3705	9.85462	11.7349	NA_peak_154
chr1	79377550	79377632	83	79377559	8	10.0391	6.77456	5.79569	NA_peak_155
chr1	79462277	79462321	45	79462301	9	11.6453	7.58047	7.25753	NA_peak_156
chr1	80427610	80427654	45	80427637	9	11.6453	7.58047	7.25753	NA_peak_157
chr1	82836077	82836121	45	82836092	8	10.148	6.82243	5.86999	NA_peak_158
chr1	84161917	84161987	71	84161948	6	6.16057	4.75382	2.37872	NA_peak_159
chr1	84835873	84835921	49	84835888	7	8.69624	6.06438	4.54833	NA_peak_160
chr1	87690018	87690114	97	87690080	9	10.9841	7.28067	6.65635	NA_peak_161
chr1	88075594	88075651	58	88075627	9	11.6453	7.58047	7.25753	NA_peak_162
chr1	88255862	88255944	83	88255903	20	23.34	12.404	18.4521	NA_peak_163
chr1	88423287	88423433	147	88423346	24	24.3812	11.7647	19.4648	NA_peak_164
chr1	89110319	89110388	70	89110358	8	9.55488	6.5526	5.34627	NA_peak_165
chr1	89223636	89223707	72	89223680	7	8.69624	6.06438	4.54833	NA_peak_166
chr1	89358959	89359003	45	89358968	8	8.02795	5.76	3.98373	NA_peak_167
chr1	89749874	89749949	76	89749913	10	12.5106	8.03506	8.07707	NA_peak_168
chr1	89770273	89770317	45	89770298	9	11.6453	7.58047	7.25753	NA_peak_169
chr1	90174030	90174136	107	90174052	9	7.53459	5.36481	3.53288	NA_peak_170
chr1	90174262	90174316	55	90174287	11	9.78769	6.43777	5.56249	NA_peak_171
chr1	90225557	90225601	45	90225578	9	11.6453	7.58047	7.25753	NA_peak_172
chr1	90966481	90966581	101	90966514	8	9.42136	6.48882	5.22357	NA_peak_173
chr1	92100582	92100637	56	92100601	12	16.3705	9.85462	11.7349	NA_peak_174
chr1	92500020	92500129	110	92500087	8	9.78897	6.66173	5.5626	NA_peak_175
chr1	93309701	93309767	67	93309729	8	10.1442	6.82077	5.86999	NA_peak_176
chr1	93698045	93698155	111	93698122	13	16.1574	9.74591	11.5395	NA_peak_177
chr1	94077511	94077582	72	94077545	7	8.09181	5.78662	4.04075	NA_peak_178
chr1	94370325	94370402	78	94370388	8	10.0391	6.77456	5.79569	NA_peak_179
chr1	95375616	95375661	46	95375647	9	11.2451	7.40192	6.90126	NA_peak_180
chr1	95408745	95408802	58	95408764	7	7.90187	5.69395	3.86928	NA_peak_181
chr1	97135104	97135157	54	97135125	8	8.85637	6.2069	4.69778	NA_peak_182
chr1	97348528	97348586	59	97348559	13	18.0132	10.6127	13.3114	NA_peak_183
chr1	98408734	98408783	50	98408761	14	19.6859	11.3707	14.9197	NA_peak_184
chr1	98810270	98810323	54	98810295	14	19.6859	11.3707	14.9197	NA_peak_185
chr1	99289934	99289978	45	99289947	8	9.46532	6.50995	5.26397	NA_peak_186
chr1	99992324	99992375	52	99992338	6	7.29521	5.30633	3.31238	NA_peak_187
chr1	100263124	100263168	45	100263146	7	8.46508	5.96125	4.37957	NA_peak_188
chr1	102473179	102473224	46	102473199	10	13.1837	8.33852	8.70348	NA_peak_189
chr1	102635464	102635535	72	102635499	41	69.711	30.7805	63.8981	NA_peak_190
chr1	104524812	104524882	71	104524842	14	19.4153	11.2528	14.6651	NA_peak_191
chr1	110224699	110224773	75	110224709	5	5.39026	4.28418	1.84996	NA_peak_192
chr1	112064306	112064350	45	112064328	9	11.6453	7.58047	7.25753	NA_peak_193
chr1	115264310	115264358	49	115264327	11	13.8419	8.67993	9.33235	NA_peak_194
chr1	115500400	115500457	58	115500422	11	13.022	8.27586	8.56332	NA_peak_195
chr1	116454911	116454992	82	116454949	8	9.33501	6.44699	5.14413	NA_peak_196
chr1	116540828	116540872	45	116540841	9	11.6453	7.58047	7.25753	NA_peak_197
chr1	116666885	116666929	45	116666922	5	5.9516	4.54828	2.1889	NA_peak_198
chr1	118119912	118119995	84	118119923	6	7.29521	5.30633	3.31238	NA_peak_199
chr1	118758965	118759009	45	118758994	7	7.7577	5.62193	3.73691	NA_peak_200
chr1	119273056	119273116	61	119273073	6	6.35842	4.85774	2.55709	NA_peak_201
chr1	120207802	120207846	45	120207810	8	10.148	6.82243	5.86999	NA_peak_202
chr1	120355563	120355836	274	120355736	17	20.4749	11.4869	15.6833	NA_peak_203
chr1	120509526	120509571	46	120509555	10	13.1837	8.33852	8.70348	NA_peak_204
chr1	120944722	120944777	56	120944746	8	10.148	6.82243	5.86999	NA_peak_205
chr1	122017536	122017607	72	122017574	7	8.4214	5.94133	4.34002	NA_peak_206
chr1	124253759	124253814	56	124253788	15	21.3865	12.1288	16.5616	NA_peak_207
chr1	125200338	125200382	45	125200346	8	10.148	6.82243	5.86999	NA_peak_208
chr1	128670297	128670341	45	128670325	7	8.0529	5.76784	4.00615	NA_peak_209
chr1	129777559	129777666	108	129777572	6	6.1066	4.72494	2.32972	NA_peak_210
chr1	130140860	130140914	55	130140900	8	10.148	6.82243	5.86999	NA_peak_211
chr1	132612745	132612806	62	132612772	7	7.7577	5.62193	3.73691	NA_peak_212
chr1	132614168	132614212	45	132614198	7	7.82896	5.65771	3.80215	NA_peak_213
chr1	132994338	132994401	64	132994378	6	7.25146	5.28701	3.31238	NA_peak_214
chr1	133225496	133225545	50	133225506	6	7.29521	5.30633	3.31238	NA_peak_215
chr1	133807129	133807173	45	133807157	5	5.41804	4.29799	1.87362	NA_peak_216
chr1	133807631	133807675	45	133807648	6	6.60371	4.98221	2.77466	NA_peak_217
chr1	133904206	133904263	58	133904233	12	13.4906	8.44156	8.9967	NA_peak_218
chr1	133904474	133904518	45	133904511	9	9.41431	6.47459	5.21846	NA_peak_219
chr1	133904709	133904795	87	133904751	8	8.14807	5.82713	4.09222	NA_peak_220
chr1	134288241	134288310	70	134288268	8	10.148	6.82243	5.86999	NA_peak_221
chr1	135027848	135027905	58	135027879	10	12.6833	8.11509	8.24148	NA_peak_222
chr1	135491953	135491997	45	135491960	7	8.69287	6.0629	4.54833	NA_peak_223
chr1	135975570	135975698	129	135975664	21	27.0849	14.2441	22.0815	NA_peak_224
chr1	136258445	136258521	77	136258483	9	11.1915	7.37735	6.85061	NA_peak_225
chr1	136352156	136352200	45	136352171	7	8.69624	6.06438	4.54833	NA_peak_226
chr1	136391259	136391340	82	136391319	7	8.21146	5.84368	4.14919	NA_peak_227
chr1	136859170	136859238	69	136859204	7	8.69624	6.06438	4.54833	NA_peak_228
chr1	137210450	137210494	45	137210487	7	8.50937	5.98131	4.41878	NA_peak_229
chr1	137271568	137271612	45	137271586	6	6.4177	4.88827	2.61032	NA_peak_230
chr1	137326947	137327078	132	137326971	15	20.4824	11.7259	15.6906	NA_peak_231
chr1	137584655	137584701	47	137584686	8	10.148	6.82243	5.86999	NA_peak_232
chr1	137662723	137662767	45	137662732	7	7.86521	5.67577	3.83536	NA_peak_233
chr1	138261486	138261534	49	138261506	10	13.1837	8.33852	8.70348	NA_peak_234
chr1	138311912	138312035	124	138311997	7	8.09181	5.78662	4.04075	NA_peak_235
chr1	140514788	140514859	72	140514801	6	6.47831	4.91918	2.66372	NA_peak_236
chr1	140515995	140516039	45	140516034	5	5.25615	4.21644	1.73563	NA_peak_237
chr1	141550204	141550284	81	141550248	7	8.33576	5.90188	4.26234	NA_peak_238
chr1	144549311	144549371	61	144549341	20	30.2559	15.919	25.159	NA_peak_239
chr1	145624444	145624488	45	145624463	6	7.21123	5.2691	3.3054	NA_peak_240
chr1	145709346	145709390	45	145709374	6	6.83795	5.09647	2.98079	NA_peak_241
chr1	145851189	145851272	84	145851233	8	10.148	6.82243	5.86999	NA_peak_242
chr1	147108435	147108479	45	147108449	9	11.6453	7.58047	7.25753	NA_peak_243
chr1	150149130	150149197	68	150149168	7	8.17108	5.82454	4.11283	NA_peak_244
chr1	150149285	150149339	55	150149319	7	8.29379	5.88235	4.2242	NA_peak_245
chr1	150730718	150730832	115	150730809	6	6.94477	5.14706	3.07347	NA_peak_246
chr1	151947239	151947397	159	151947273	10	11.327	7.44753	6.97894	NA_peak_247
chr1	152190296	152190354	59	152190329	19	26.4045	14.2349	21.4253	NA_peak_248
chr1	152239933	152239993	61	152239954	7	8.33576	5.90188	4.26234	NA_peak_249
chr1	152240526	152240593	68	152240550	8	9.64672	6.59582	5.43126	NA_peak_250
chr1	153191630	153191717	88	153191673	8	10.0391	6.77456	5.79569	NA_peak_251
chr1	153347859	153347946	88	153347923	8	10.148	6.82243	5.86999	NA_peak_252
chr1	153602554	153602598	45	153602585	7	8.69624	6.06438	4.54833	NA_peak_253
chr1	154233678	154233722	45	154233700	5	5.9516	4.54828	2.1889	NA_peak_254
chr1	154750154	154750198	45	154750182	8	9.12776	6.34473	4.95155	NA_peak_255
chr1	155179800	155179868	69	155179826	6	7.29521	5.30633	3.31238	NA_peak_256
chr1	155334690	155334803	114	155334751	11	13.6666	8.59599	9.16508	NA_peak_257
chr1	155587479	155587586	108	155587521	18	15.1648	8.08511	10.5857	NA_peak_258
chr1	155702329	155702377	49	155702354	10	13.1837	8.33852	8.70348	NA_peak_259
chr1	155747093	155747137	45	155747116	8	10.148	6.82243	5.86999	NA_peak_260
chr1	156900783	156900835	53	156900806	11	14.7598	9.09657	10.1981	NA_peak_261
chr1	156946668	156946775	108	156946735	26	33.556	16.4735	28.3736	NA_peak_262
chr1	157264450	157264494	45	157264476	8	10.148	6.82243	5.86999	NA_peak_263
chr1	157801713	157801776	64	157801745	17	24.865	13.6448	19.9299	NA_peak_264
chr1	157888043	157888089	47	157888076	10	12.8022	8.16933	8.35468	NA_peak_265
chr1	158404285	158404367	83	158404336	8	10.148	6.82243	5.86999	NA_peak_266
chr1	158488938	158489020	83	158488952	8	9.88699	6.70641	5.65309	NA_peak_267
chr1	158714123	158714169	47	158714134	10	13.1837	8.33852	8.70348	NA_peak_268
chr1	159529618	159529682	65	159529646	20	30.2559	15.919	25.159	NA_peak_269
chr1	159807418	159807470	53	159807435	8	9.12776	6.34473	4.95155	NA_peak_270
chr1	161162184	161162267	84	161162224	10	13.1837	8.33852	8.70348	NA_peak_271
chr1	162125399	162125453	55	162125418	11	14.7598	9.09657	10.1981	NA_peak_272
chr1	162142868	162142929	62	162142895	10	12.0802	7.82918	7.66943	NA_peak_273
chr1	162143291	162143420	130	162143307	7	7.93896	5.71225	3.90292	NA_peak_274
chr1	162836574	162836631	58	162836594	7	8.69287	6.0629	4.54833	NA_peak_275
chr1	162965276	162965405	130	162965318	16	14.2538	8.06834	9.72444	NA_peak_276
chr1	162970390	162970494	105	162970458	15	12.1148	7.00986	7.7029	NA_peak_277
chr1	163061515	163061561	47	163061524	7	8.69624	6.06438	4.54833	NA_peak_278
chr1	163181231	163181289	59	163181253	8	9.60051	6.57414	5.38837	NA_peak_279
chr1	164742056	164742106	51	164742085	13	18.0132	10.6127	13.3114	NA_peak_280
chr1	165714122	165714188	67	165714148	7	8.29379	5.88235	4.2242	NA_peak_281
chr1	166179188	166179254	67	166179226	8	10.148	6.82243	5.86999	NA_peak_282
chr1	167390509	167390563	55	167390528	10	12.5106	8.03506	8.07707	NA_peak_283
chr1	167391383	167391469	87	167391426	9	10.8352	7.20981	6.51662	NA_peak_284
chr1	167564608	167564652	45	167564613	7	8.69624	6.06438	4.54833	NA_peak_285
chr1	167564869	167564921	53	167564907	8	10.148	6.82243	5.86999	NA_peak_286
chr1	167571767	167571823	57	167571805	7	8.69287	6.0629	4.54833	NA_peak_287
chr1	168531356	168531402	47	168531369	9	10.1225	6.85401	5.86999	NA_peak_288
chr1	168917906	168917950	45	168917929	6	7.17157	5.25131	3.27098	NA_peak_289
chr1	169238657	169238701	45	169238671	8	8.74609	6.14964	4.5943	NA_peak_290
chr1	169241462	169241517	56	169241489	14	17.565	10.377	12.8858	NA_peak_291
chr1	169270426	169270502	77	169270473	18	25.4638	13.8787	20.5098	NA_peak_292
chr1	170362225	170362272	48	170362232	8	10.148	6.82243	5.86999	NA_peak_293
chr1	172104856	172104980	125	172104860	7	8.01447	5.74919	3.97104	NA_peak_294
chr1	172931075	172931119	45	172931093	8	10.148	6.82243	5.86999	NA_peak_295
chr1	172958157	172958239	83	172958199	34	55.3241	25.5661	49.7055	NA_peak_296
chr1	173275827	173275890	64	173275858	9	10.2469	6.91802	5.9626	NA_peak_297
chr1	173411749	173411827	79	173411789	5	5.9516	4.54828	2.1889	NA_peak_298
chr1	173419871	173419922	52	173419896	10	13.1837	8.33852	8.70348	NA_peak_299
chr1	173432837	173432883	47	173432863	14	11.8063	7.05882	7.41101	NA_peak_300
chr1	173432971	173433044	74	173433004	21	20.3199	10.3093	15.5341	NA_peak_301
chr1	173433125	173433324	200	173433164	30	32.6474	14.4961	27.4868	NA_peak_302
chr1	174078231	174078368	138	174078310	9	9.84666	6.70916	5.61575	NA_peak_303
chr1	174430403	174430494	92	174430470	9	9.88492	6.72948	5.65238	NA_peak_304
chr1	177622698	177622768	71	177622725	11	14.7598	9.09657	10.1981	NA_peak_305
chr1	178829698	178829769	72	178829732	7	8.69624	6.06438	4.54833	NA_peak_306
chr1	179188656	179188763	108	179188692	10	12.5674	8.06156	8.13161	NA_peak_307
chr1	180267792	180267895	104	180267820	11	11.8643	7.65795	7.46601	NA_peak_308
chr1	180336199	180336320	122	180336209	6	6.57182	4.9663	2.74653	NA_peak_309
chr1	180336483	180336545	63	180336505	9	10.4631	7.02741	6.16743	NA_peak_310
chr1	180469827	180469874	48	180469852	12	16.3705	9.85462	11.7349	NA_peak_311
chr1	181598372	181598416	45	181598399	8	10.148	6.82243	5.86999	NA_peak_312
chr1	181733626	181733742	117	181733705	10	12.399	7.98258	7.97194	NA_peak_313
chr1	182743628	182743710	83	182743672	13	15.1552	9.2257	10.5764	NA_peak_314
chr1	182780907	182780962	56	182780945	13	15.8034	9.56611	11.2005	NA_peak_315
chr1	183081088	183081137	50	183081120	8	10.148	6.82243	5.86999	NA_peak_316
chr1	183772396	183772479	84	183772432	11	13.7828	8.65177	9.27568	NA_peak_317
chr1	183772684	183772751	68	183772725	8	9.33501	6.44699	5.14413	NA_peak_318
chr1	183819083	183819154	72	183819124	10	13.1837	8.33852	8.70348	NA_peak_319
chr1	184212805	184212895	91	184212836	11	13.9018	8.70827	9.38919	NA_peak_320
chr1	184271678	184271743	66	184271712	7	8.59982	6.02183	4.50108	NA_peak_321
chr1	184339397	184339451	55	184339426	7	8.69624	6.06438	4.54833	NA_peak_322
chr1	184559982	184560037	56	184560006	19	27.9602	14.9533	22.9334	NA_peak_323
chr1	187007145	187007194	50	187007169	11	14.7598	9.09657	10.1981	NA_peak_324
chr1	187186934	187187044	111	187187005	7	7.93896	5.71225	3.90292	NA_peak_325
chr1	188573144	188573192	49	188573172	9	11.6453	7.58047	7.25753	NA_peak_326
chr1	189011175	189011219	45	189011197	7	8.69624	6.06438	4.54833	NA_peak_327
chr1	189217272	189217327	56	189217287	6	6.66863	5.01433	2.83235	NA_peak_328
chr1	191746121	191746166	46	191746128	6	7.29227	5.30504	3.31238	NA_peak_329
chr1	192752761	192752818	58	192752791	7	8.64601	6.0423	4.54229	NA_peak_330
chr1	192802998	192803046	49	192803007	6	6.50912	4.93479	2.69127	NA_peak_331
chr1	192849991	192850054	64	192850015	10	13.1837	8.33852	8.70348	NA_peak_332
chr1	193007050	193007144	95	193007093	16	21.1538	11.9845	16.34	NA_peak_333
chr1	193149846	193149916	71	193149877	11	14.7598	9.09657	10.1981	NA_peak_334
chr1	193221237	193221281	45	193221268	7	7.58628	5.53442	3.57975	NA_peak_335
chr1	193225725	193225789	65	193225749	7	7.7577	5.62193	3.73691	NA_peak_336
chr1	193541996	193542059	64	193542019	5	5.88004	4.51637	2.1889	NA_peak_337
chr1	193962097	193962149	53	193962113	11	13.8419	8.67993	9.33235	NA_peak_338
chr1	194277921	194278004	84	194277964	60	101.378	40.1977	94.9481	NA_peak_339
chr1	194571737	194572082	346	194571836	24	25.9046	12.6775	20.938	NA_peak_340
chr1	194572158	194572228	71	194572194	9	7.04709	5.05945	3.16426	NA_peak_341
chr1	195054013	195054114	102	195054057	74	122.486	44.7761	115.293	NA_peak_342
chr1	195676818	195676866	49	195676839	9	11.6453	7.58047	7.25753	NA_peak_343
chr1	196765154	196765198	45	196765175	8	10.148	6.82243	5.86999	NA_peak_344
chr1	197067769	197068059	291	197067925	25	31.2527	15.4808	26.1283	NA_peak_345
chr1	197105423	197105472	50	197105444	17	21.7176	12.1499	16.8821	NA_peak_346
chr10	3015316	3015386	71	3015328	5	5.44616	4.31189	1.89711	NA_peak_347
chr10	3326111	3326159	49	3326135	11	14.2772	8.88231	9.746	NA_peak_348
chr10	5256573	5256635	63	5256617	7	7.55309	5.51724	3.54961	NA_peak_349
chr10	5913855	5913912	58	5913886	11	12.0252	7.74693	7.61853	NA_peak_350
chr10	5914257	5914329	73	5914288	10	10.7976	7.16379	6.48086	NA_peak_351
chr10	6095606	6095755	150	6095644	8	8.63913	6.09343	4.53752	NA_peak_352
chr10	6372811	6372929	119	6372893	11	10.7736	7.03194	6.45928	NA_peak_353
chr10	6373276	6373413	138	6373382	8	7.2396	5.30191	3.31238	NA_peak_354
chr10	6676666	6676710	45	6676689	8	9.69352	6.61765	5.47497	NA_peak_355
chr10	7382986	7383081	96	7383011	13	12.8112	7.89177	8.36324	NA_peak_356
chr10	7383163	7383272	110	7383207	12	11.4905	7.29108	7.1338	NA_peak_357
chr10	7400851	7400931	81	7400888	9	8.81448	6.13497	4.65929	NA_peak_358
chr10	7445804	7445952	149	7445862	9	9.73406	6.64894	5.51292	NA_peak_359
chr10	7512546	7512705	160	7512647	17	19.6772	11.0429	14.9174	NA_peak_360
chr10	7676007	7676092	86	7676069	8	7.88339	5.67823	3.85289	NA_peak_361
chr10	7676187	7676231	45	7676220	9	9.2473	6.38162	5.06361	NA_peak_362
chr10	9620911	9620979	69	9620930	12	15.1838	9.31232	10.6038	NA_peak_363
chr10	11000947	11001017	71	11000976	15	17.7117	10.3292	13.0266	NA_peak_364
chr10	11001165	11001233	69	11001197	9	9.41431	6.47459	5.21846	NA_peak_365
chr10	11211907	11211988	82	11211947	17	22.3103	12.4524	17.4574	NA_peak_366
chr10	11576149	11576209	61	11576188	7	7.26923	5.36733	3.31238	NA_peak_367
chr10	11576343	11576452	110	11576382	7	7.18008	5.31915	3.27831	NA_peak_368
chr10	12366543	12366588	46	12366577	10	12.3443	7.9566	7.91991	NA_peak_369
chr10	12589086	12589175	90	12589123	10	9.71698	6.54957	5.497	NA_peak_370
chr10	12642498	12642544	47	12642521	9	11.0865	7.32869	6.75141	NA_peak_371
chr10	12722821	12722865	45	12722832	8	8.78247	6.16861	4.62863	NA_peak_372
chr10	12728250	12728368	119	12728270	7	7.20952	5.33511	3.3054	NA_peak_373
chr10	13121920	13121966	47	13121947	10	12.8022	8.16933	8.35468	NA_peak_374
chr10	13272972	13273035	64	13273008	7	7.65374	5.56909	3.64223	NA_peak_375
chr10	13632887	13632931	45	13632887	5	5.9516	4.54828	2.1889	NA_peak_376
chr10	13684681	13684767	87	13684749	10	9.10644	6.18499	4.93219	NA_peak_377
chr10	15102445	15102491	47	15102464	9	10.4189	7.00525	6.12625	NA_peak_378
chr10	15919686	15919730	45	15919708	10	13.1837	8.33852	8.70348	NA_peak_379
chr10	16788680	16788726	47	16788700	10	13.1837	8.33852	8.70348	NA_peak_380
chr10	17443026	17443129	104	17443057	24	25.5248	12.4502	20.568	NA_peak_381
chr10	17775198	17775297	100	17775270	10	11.8308	7.70578	7.43377	NA_peak_382
chr10	17955495	17955557	63	17955524	15	16.8364	9.84313	12.186	NA_peak_383
chr10	18038288	18038377	90	18038302	6	6.66863	5.01433	2.83235	NA_peak_384
chr10	18171993	18172037	45	18172004	9	11.1387	7.35294	6.80038	NA_peak_385
chr10	18624110	18624154	45	18624140	5	5.9516	4.54828	2.1889	NA_peak_386
chr10	19311844	19311897	54	19311860	8	8.60418	6.07492	4.50431	NA_peak_387
chr10	19627209	19627299	91	19627219	6	7.01833	5.18135	3.1369	NA_peak_388
chr10	20031986	20032086	101	20032054	11	10.529	6.88666	6.2299	NA_peak_389
chr10	20032303	20032417	115	20032383	10	9.34562	6.32911	5.15451	NA_peak_390
chr10	21271430	21271474	45	21271434	6	7.13246	5.23364	3.2367	NA_peak_391
chr10	21714475	21714602	128	21714519	16	14.9362	8.48515	10.3678	NA_peak_392
chr10	21754511	21754581	71	21754550	10	12.2902	7.93079	7.86824	NA_peak_393
chr10	21862116	21862262	147	21862150	19	20.0564	10.7556	15.2787	NA_peak_394
chr10	21862330	21862459	130	21862402	14	13.4522	8.06668	8.95999	NA_peak_395
chr10	21862544	21862611	68	21862567	20	21.3994	11.2661	16.5738	NA_peak_396
chr10	21862667	21862816	150	21862776	21	22.8541	11.8311	17.9862	NA_peak_397
chr10	22451299	22451410	112	22451386	10	10.4654	6.9797	6.16912	NA_peak_398
chr10	22744520	22744567	48	22744543	10	13.1837	8.33852	8.70348	NA_peak_399
chr10	23506893	23507016	124	23506972	30	26.6004	10.9832	21.615	NA_peak_400
chr10	23708436	23708510	75	23708474	33	49.6017	23.0196	44.0802	NA_peak_401
chr10	24315306	24315461	156	24315372	19	19.0728	10.1652	14.3348	NA_peak_402
chr10	25079677	25079783	107	25079711	15	19.121	11.0688	14.3803	NA_peak_403
chr10	25662081	25662134	54	25662099	8	8.8939	6.22622	4.73276	NA_peak_404
chr10	27794426	27794508	83	27794465	10	11.1991	7.38007	6.85754	NA_peak_405
chr10	29081765	29081998	234	29081970	13	15.4164	9.36455	10.8275	NA_peak_406
chr10	29419115	29419159	45	29419127	8	10.148	6.82243	5.86999	NA_peak_407
chr10	29690772	29690843	72	29690806	44	72.0689	31.1311	66.2204	NA_peak_408
chr10	29920243	29920344	102	29920310	8	8.71008	6.13079	4.56035	NA_peak_409
chr10	30320601	30320647	47	30320612	6	6.21564	4.78305	2.42848	NA_peak_410
chr10	30338094	30338143	50	30338129	9	9.34665	6.43708	5.15517	NA_peak_411
chr10	30338331	30338455	125	30338353	10	10.6099	7.06033	6.30558	NA_peak_412
chr10	30523074	30523138	65	30523101	6	6.44784	4.90368	2.63716	NA_peak_413
chr10	31033222	31033266	45	31033250	8	8.8939	6.22622	4.73276	NA_peak_414
chr10	31125428	31125472	45	31125464	9	10.4631	7.02741	6.16743	NA_peak_415
chr10	31185843	31185887	45	31185856	6	7.29521	5.30633	3.31238	NA_peak_416
chr10	32057527	32057573	47	32057544	7	8.69624	6.06438	4.54833	NA_peak_417
chr10	32219018	32219064	47	32219033	6	7.29521	5.30633	3.31238	NA_peak_418
chr10	33739254	33739316	63	33739274	10	11.7826	7.68156	7.38852	NA_peak_419
chr10	34002036	34002131	96	34002103	8	9.33501	6.44699	5.14413	NA_peak_420
chr10	34138235	34138279	45	34138275	7	8.46508	5.96125	4.37957	NA_peak_421
chr10	34154545	34154589	45	34154561	8	8.40143	5.96619	4.32218	NA_peak_422
chr10	35431615	35431678	64	35431640	14	19.0797	11.1029	14.3413	NA_peak_423
chr10	36637889	36637956	68	36637926	24	34.2638	17.3491	29.0431	NA_peak_424
chr10	36694362	36694410	49	36694399	7	7.42374	5.44959	3.43049	NA_peak_425
chr10	36856926	36856977	52	36856953	11	11.0987	7.22239	6.76313	NA_peak_426
chr10	37540260	37540338	79	37540302	44	70.9304	30.5603	65.0964	NA_peak_427
chr10	38357706	38357750	45	38357726	7	8.29379	5.88235	4.2242	NA_peak_428
chr10	38844266	38844314	49	38844295	10	11.9289	7.75467	7.52689	NA_peak_429
chr10	38853821	38853926	106	38853852	10	12.0292	7.80419	7.62108	NA_peak_430
chr10	39089588	39089697	110	39089612	11	12.3206	7.90774	7.8977	NA_peak_431
chr10	39451225	39451269	45	39451228	7	6.79503	5.1053	2.94503	NA_peak_432
chr10	39451985	39452036	52	39452002	9	9.18244	6.34518	5.00236	NA_peak_433
chr10	39618967	39619025	59	39618999	10	10.5371	7.01978	6.23734	NA_peak_434
chr10	39862009	39862053	45	39862018	7	8.09181	5.78662	4.04075	NA_peak_435
chr10	39978247	39978726	480	39978387	70	71.2009	18.601	65.364	NA_peak_436
chr10	40020771	40020824	54	40020800	8	6.88357	5.08618	3.02137	NA_peak_437
chr10	40021919	40022036	118	40021959	22	25.5209	13.098	20.5642	NA_peak_438
chr10	40022149	40022230	82	40022187	11	10.4114	6.81625	6.12004	NA_peak_439
chr10	40603625	40603704	80	40603668	10	12.2902	7.93079	7.86824	NA_peak_440
chr10	41169971	41170015	45	41169991	7	7.48775	5.48321	3.48934	NA_peak_441
chr10	41210085	41210144	60	41210112	9	10.1225	6.85401	5.86999	NA_peak_442
chr10	41239272	41239395	124	41239365	18	22.0008	12.1251	17.1559	NA_peak_443
chr10	41738283	41738363	81	41738308	5	5.81294	4.48598	2.1889	NA_peak_444
chr10	41996678	41996730	53	41996718	11	11.0987	7.22239	6.76313	NA_peak_445
chr10	42221354	42221401	48	42221384	10	11.1991	7.38007	6.85754	NA_peak_446
chr10	42239670	42239725	56	42239702	12	15.1218	9.2824	10.5443	NA_peak_447
chr10	42405320	42405375	56	42405345	13	17.924	10.574	13.2313	NA_peak_448
chr10	42481362	42481555	194	42481437	11	12.8733	8.19952	8.42177	NA_peak_449
chr10	42941066	42941131	66	42941103	8	8.40143	5.96619	4.32218	NA_peak_450
chr10	42941309	42941429	121	42941347	13	15.3105	9.30851	10.7251	NA_peak_451
chr10	43260662	43260760	99	43260706	12	14.5387	8.99343	9.99622	NA_peak_452
chr10	43298999	43299114	116	43299006	9	9.34665	6.43708	5.15517	NA_peak_453
chr10	43621624	43621712	89	43621639	7	8.29379	5.88235	4.2242	NA_peak_454
chr10	43736028	43736113	86	43736030	6	6.16057	4.75382	2.37872	NA_peak_455
chr10	43736171	43736295	125	43736210	10	11.4145	7.49319	7.06144	NA_peak_456
chr10	43736394	43736438	45	43736420	5	5.00933	4.08719	1.52228	NA_peak_457
chr10	43988187	43988280	94	43988243	8	8.74609	6.14964	4.5943	NA_peak_458
chr10	44625491	44625535	45	44625513	6	6.66863	5.01433	2.83235	NA_peak_459
chr10	44786807	44786864	58	44786834	11	12.8248	8.17439	8.37578	NA_peak_460
chr10	44787023	44787107	85	44787041	7	7.36102	5.41638	3.37223	NA_peak_461
chr10	45278745	45278795	51	45278767	8	8.60418	6.07492	4.50431	NA_peak_462
chr10	47158878	47158936	59	47158898	10	11.7826	7.68156	7.38852	NA_peak_463
chr10	47524268	47524312	45	47524291	7	7.36102	5.41638	3.37223	NA_peak_464
chr10	48944941	48944985	45	48944977	6	6.83795	5.09647	2.98079	NA_peak_465
chr10	51864285	51864343	59	51864316	21	28.1466	14.8049	23.1134	NA_peak_466
chr10	51953472	51953529	58	51953509	5	5.0566	4.11241	1.56395	NA_peak_467
chr10	52063082	52063171	90	52063155	6	6.44784	4.90368	2.63716	NA_peak_468
chr10	52101832	52101876	45	52101847	8	8.93184	6.24566	4.76813	NA_peak_469
chr10	52102075	52102119	45	52102115	6	6.35842	4.85774	2.55709	NA_peak_470
chr10	52137371	52137479	109	52137435	13	15.3105	9.30851	10.7251	NA_peak_471
chr10	52248720	52248785	66	52248724	8	6.44891	4.8167	2.6381	NA_peak_472
chr10	52249626	52249675	50	52249640	13	12.3301	7.6025	7.90663	NA_peak_473
chr10	53099588	53099632	45	53099612	5	5.9491	4.54718	2.1889	NA_peak_474
chr10	53316822	53316919	98	53316900	9	9.28014	6.4	5.094	NA_peak_475
chr10	53795449	53795546	98	53795515	13	16.8692	10.0937	12.2175	NA_peak_476
chr10	54339579	54339623	45	54339599	7	8.46508	5.96125	4.37957	NA_peak_477
chr10	55948413	55948496	84	55948454	7	8.4214	5.94133	4.34002	NA_peak_478
chr10	55976352	55976408	57	55976377	10	11.8796	7.73015	7.47987	NA_peak_479
chr10	56698323	56698369	47	56698346	11	14.2126	8.85282	9.68482	NA_peak_480
chr10	57206216	57206271	56	57206251	12	15	9.22313	10.4285	NA_peak_481
chr10	57252158	57252244	87	57252211	8	9.50983	6.5312	5.30508	NA_peak_482
chr10	57684836	57684929	94	57684901	21	10.7074	4.97231	6.3976	NA_peak_483
chr10	57694129	57694176	48	57694139	19	7.63701	3.84061	3.62753	NA_peak_484
chr10	57694905	57694949	45	57694906	18	7.28663	3.79962	3.31238	NA_peak_485
chr10	57701427	57701484	58	57701449	11	6.56646	4.42804	2.74418	NA_peak_486
chr10	57701948	57702016	69	57702009	11	7.11549	4.76853	3.22392	NA_peak_487
chr10	57702254	57702336	83	57702289	15	11.1784	6.43863	6.83863	NA_peak_488
chr10	57702403	57702488	86	57702457	13	9.49793	5.85652	5.29504	NA_peak_489
chr10	57718048	57718092	45	57718072	8	9.83765	6.684	5.60788	NA_peak_490
chr10	57786354	57786431	78	57786394	6	5.90099	4.61285	2.1889	NA_peak_491
chr10	57909570	57909743	174	57909648	10	10.43	6.95982	6.13658	NA_peak_492
chr10	57960579	57960667	89	57960592	7	7.68801	5.58659	3.67378	NA_peak_493
chr10	58684168	58684259	92	58684193	9	9.69722	6.6291	5.47782	NA_peak_494
chr10	58684625	58684724	100	58684692	9	9.41431	6.47459	5.21846	NA_peak_495
chr10	58786119	58786265	147	58786163	16	20.1443	11.4749	15.3638	NA_peak_496
chr10	59165359	59165440	82	59165411	12	15.7074	9.55882	11.1076	NA_peak_497
chr10	59342497	59342621	125	59342518	9	8.84385	6.15195	4.68669	NA_peak_498
chr10	59362354	59362398	45	59362371	10	9.08068	6.16938	4.90873	NA_peak_499
chr10	59414400	59414592	193	59414532	29	26.7843	11.4307	21.7897	NA_peak_500
chr10	59740448	59740530	83	59740492	13	14.5277	8.88325	9.9863	NA_peak_501
chr10	60215447	60215540	94	60215493	11	12.7291	8.12458	8.28556	NA_peak_502
chr10	60294204	60294338	135	60294299	17	18.4847	10.3567	13.7671	NA_peak_503
chr10	60396693	60396737	45	60396705	7	7.33012	5.39993	3.34375	NA_peak_504
chr10	60535283	60535338	56	60535321	9	9.69722	6.6291	5.47782	NA_peak_505
chr10	60610245	60610376	132	60610343	11	12.3643	7.93126	7.93866	NA_peak_506
chr10	60638774	60638842	69	60638809	6	6.94477	5.14706	3.07347	NA_peak_507
chr10	60915431	60915536	106	60915484	12	13.0986	8.22525	8.63632	NA_peak_508
chr10	61111165	61111212	48	61111190	7	7.29953	5.38358	3.31546	NA_peak_509
chr10	61111388	61111462	75	61111420	9	9.84666	6.70916	5.61575	NA_peak_510
chr10	61143084	61143133	50	61143113	9	9.88492	6.72948	5.65238	NA_peak_511
chr10	61436030	61436084	55	61436057	11	13.9624	8.7368	9.4468	NA_peak_512
chr10	61582235	61582285	51	61582257	12	15.5716	9.49598	10.9776	NA_peak_513
chr10	61693870	61693986	117	61693953	9	10.2892	6.93963	6.00269	NA_peak_514
chr10	61802841	61802885	45	61802856	5	4.89527	4.0255	1.42176	NA_peak_515
chr10	61912372	61912533	162	61912490	18	20.4487	11.2526	15.6581	NA_peak_516
chr10	62064909	62065210	302	62065151	12	11.5833	7.34671	7.2212	NA_peak_517
chr10	62113879	62113937	59	62113913	8	8.17876	5.84416	4.1197	NA_peak_518
chr10	62114264	62114326	63	62114296	10	10.684	7.10136	6.37559	NA_peak_519
chr10	62168031	62168080	50	62168054	10	12.0292	7.80419	7.62108	NA_peak_520
chr10	62254978	62255022	45	62254997	7	7.48775	5.48321	3.48934	NA_peak_521
chr10	62383201	62383399	199	62383373	11	12.3206	7.90774	7.8977	NA_peak_522
chr10	62425363	62425407	45	62425384	9	10.3752	6.98324	6.08477	NA_peak_523
chr10	62442951	62443073	123	62443032	18	22.8752	12.5953	18.0068	NA_peak_524
chr10	62486499	62486656	158	62486623	11	10.6192	6.94043	6.31434	NA_peak_525
chr10	62706733	62706797	65	62706764	7	7.39222	5.43294	3.40116	NA_peak_526
chr10	62801637	62801791	155	62801752	17	21.1687	11.8616	16.3545	NA_peak_527
chr10	62892224	62892292	69	62892283	8	8.78247	6.16861	4.62863	NA_peak_528
chr10	66045297	66045362	66	66045322	8	8.56957	6.05653	4.4738	NA_peak_529
chr10	66559581	66559632	52	66559591	7	7.55309	5.51724	3.54961	NA_peak_530
chr10	66559839	66559883	45	66559865	8	8.93184	6.24566	4.76813	NA_peak_531
chr10	67011662	67011837	176	67011682	8	7.82722	5.64617	3.80215	NA_peak_532
chr10	67140378	67140427	50	67140397	12	14.9401	9.19378	10.371	NA_peak_533
chr10	67599272	67599326	55	67599293	10	11.6876	7.63359	7.29784	NA_peak_534
chr10	68675667	68675715	49	68675685	8	8.36874	5.94845	4.29334	NA_peak_535
chr10	68675971	68676106	136	68676004	11	12.4979	8.00267	8.06562	NA_peak_536
chr10	68815552	68815636	85	68815610	16	18.5862	10.635	13.8664	NA_peak_537
chr10	69685116	69685190	75	69685154	12	15.5716	9.49598	10.9776	NA_peak_538
chr10	70700707	70700771	65	70700743	6	6.32925	4.84262	2.53082	NA_peak_539
chr10	70807524	70807568	45	70807552	7	6.10473	4.70035	2.3295	NA_peak_540
chr10	70810574	70810721	148	70810638	20	22.8388	12.1142	17.9712	NA_peak_541
chr10	72117630	72117688	59	72117666	8	9.00893	6.28492	4.84036	NA_peak_542
chr10	72841937	72841992	56	72841958	14	19.6859	11.3707	14.9197	NA_peak_543
chr10	73810448	73810505	58	73810475	15	20.0753	11.5357	15.2967	NA_peak_544
chr10	74523336	74523380	45	74523357	6	6.13345	4.73934	2.3541	NA_peak_545
chr10	74674850	74675032	183	74674872	10	10.5733	7.04	6.27123	NA_peak_546
chr10	74979987	74980075	89	74980012	11	10.3824	6.79887	6.09174	NA_peak_547
chr10	74980724	74980812	89	74980787	8	6.84161	5.06044	2.98424	NA_peak_548
chr10	75223654	75223704	51	75223682	7	6.71846	5.06169	2.87772	NA_peak_549
chr10	75227217	75227279	63	75227247	16	19.2623	11.0068	14.5162	NA_peak_550
chr10	75322901	75322987	87	75322944	8	7.38343	5.38761	3.39386	NA_peak_551
chr10	75383992	75384037	46	75384023	9	8.64284	6.035	4.54072	NA_peak_552
chr10	75384180	75384324	145	75384267	14	15.1202	9.0525	10.5429	NA_peak_553
chr10	75395136	75395236	101	75395166	14	16.3502	9.74026	11.7233	NA_peak_554
chr10	75438142	75438193	52	75438174	8	9.55488	6.5526	5.34627	NA_peak_555
chr10	75495384	75495443	60	75495413	11	13.6095	8.56837	9.11077	NA_peak_556
chr10	75700547	75700618	72	75700558	6	6.54029	4.9505	2.71913	NA_peak_557
chr10	75931519	75931577	59	75931548	9	9.15041	6.32711	4.97304	NA_peak_558
chr10	75931685	75931777	93	75931703	7	6.74377	5.07614	2.8987	NA_peak_559
chr10	76496038	76496082	45	76496047	8	7.85519	5.66216	3.82747	NA_peak_560
chr10	76593467	76593511	45	76593476	7	6.76929	5.09068	2.92039	NA_peak_561
chr10	76629173	76629249	77	76629201	12	12.2494	7.7404	7.82954	NA_peak_562
chr10	76722042	76722138	97	76722094	11	11.5209	7.46501	7.16292	NA_peak_563
chr10	76880907	76880981	75	76880947	13	16.1574	9.74591	11.5395	NA_peak_564
chr10	77044522	77044603	82	77044571	9	8.58728	6.0024	4.49089	NA_peak_565
chr10	77085099	77085143	45	77085107	9	8.87343	6.16903	4.71414	NA_peak_566
chr10	77277911	77277979	69	77277976	6	6.44784	4.90368	2.63716	NA_peak_567
chr10	77316045	77316114	70	77316110	6	6.73511	5.04686	2.89093	NA_peak_568
chr10	77472420	77472507	88	77472489	10	10.5733	7.04	6.27123	NA_peak_569
chr10	77707300	77707374	75	77707336	21	26.4881	13.9197	21.5067	NA_peak_570
chr10	77815000	77815057	58	77815030	6	6.00182	4.66822	2.23514	NA_peak_571
chr10	77875775	77875878	104	77875819	12	12.7734	8.04207	8.32777	NA_peak_572
chr10	77888484	77888560	77	77888517	7	7.18008	5.31915	3.27831	NA_peak_573
chr10	77950629	77950697	69	77950654	8	9.98772	6.75169	5.74739	NA_peak_574
chr10	78054604	78054652	49	78054624	9	9.92355	6.74992	5.6879	NA_peak_575
chr10	78272682	78272761	80	78272722	9	9.62457	6.58979	5.4114	NA_peak_576
chr10	78357524	78357576	53	78357542	6	6.21564	4.78305	2.42848	NA_peak_577
chr10	79017524	79017595	72	79017536	6	5.90099	4.61285	2.1889	NA_peak_578
chr10	79167192	79167343	152	79167320	10	9.9945	6.71141	5.75383	NA_peak_579
chr10	79209227	79209297	71	79209269	10	11.1158	7.33578	6.77913	NA_peak_580
chr10	79229535	79229650	116	79229602	21	25.1484	13.1697	20.2054	NA_peak_581
chr10	79251329	79251373	45	79251359	6	6.3879	4.87296	2.58347	NA_peak_582
chr10	79317406	79317493	88	79317450	20	17.94	9.18233	13.2469	NA_peak_583
chr10	79371564	79371662	99	79371633	9	9.84666	6.70916	5.61575	NA_peak_584
chr10	79379585	79379676	92	79379609	8	8.36874	5.94845	4.29334	NA_peak_585
chr10	79388197	79388275	79	79388241	13	14.5277	8.88325	9.9863	NA_peak_586
chr10	79446904	79447013	110	79446922	9	7.97701	5.63698	3.93693	NA_peak_587
chr10	79459146	79459242	97	79459218	9	7.57653	5.39084	3.57204	NA_peak_588
chr10	79516409	79516528	120	79516445	24	22.7036	10.762	17.8404	NA_peak_589
chr10	79569945	79570000	56	79569974	23	29.8625	15.272	24.777	NA_peak_590
chr10	79578109	79578200	92	79578165	10	9.54153	6.44594	5.3353	NA_peak_591
chr10	79605127	79605180	54	79605150	10	9.59921	6.48012	5.38837	NA_peak_592
chr10	79611011	79611142	132	79611072	19	15.6633	8.10701	11.0651	NA_peak_593
chr10	79612426	79612490	65	79612464	14	9.93266	5.90784	5.69665	NA_peak_594
chr10	79630570	79630818	249	79630612	30	32.2434	14.2561	27.0923	NA_peak_595
chr10	79635698	79635742	45	79635720	10	8.75963	5.97339	4.60727	NA_peak_596
chr10	79755225	79755340	116	79755261	18	15.2682	8.14751	10.6852	NA_peak_597
chr10	79757929	79757974	46	79757964	12	8.99599	5.75221	4.8287	NA_peak_598
chr10	79850608	79850654	47	79850645	11	9.91623	6.51643	5.68147	NA_peak_599
chr10	79861770	79861878	109	79861845	14	11.1658	6.66371	6.82637	NA_peak_600
chr10	79862606	79862677	72	79862647	14	11.1227	6.63717	6.78582	NA_peak_601
chr10	79869681	79869739	59	79869714	13	12.1194	7.47464	7.70747	NA_peak_602
chr10	79896271	79896382	112	79896343	17	19.0071	10.6603	14.2724	NA_peak_603
chr10	79938270	79938377	108	79938314	12	13.7694	8.5922	9.26353	NA_peak_604
chr10	80039974	80040027	54	80040010	10	8.80744	6.00273	4.65267	NA_peak_605
chr10	80052975	80053052	78	80053018	12	13.2692	8.32	8.78627	NA_peak_606
chr10	80065657	80065702	46	80065682	9	9.15041	6.32711	4.97304	NA_peak_607
chr10	80085472	80085568	97	80085504	15	16.372	9.57797	11.7362	NA_peak_608
chr10	80119198	80119250	53	80119208	7	6.43012	4.89446	2.62214	NA_peak_609
chr10	80138904	80139057	154	80139011	27	31.3207	14.8423	26.1951	NA_peak_610
chr10	80139543	80139614	72	80139586	11	9.73727	6.40683	5.51599	NA_peak_611
chr10	80164471	80164515	45	80164490	7	6.25217	4.78899	2.4616	NA_peak_612
chr10	80210344	80210388	45	80210379	6	5.95093	4.64037	2.1889	NA_peak_613
chr10	80289417	80289521	105	80289459	19	18.6965	9.93789	13.9722	NA_peak_614
chr10	80318089	80318148	60	80318095	8	7.16991	5.26008	3.27098	NA_peak_615
chr10	80363481	80363537	57	80363497	13	12.4543	7.67754	8.0241	NA_peak_616
chr10	80392780	80392896	117	80392839	28	31.3236	14.4747	26.1975	NA_peak_617
chr10	80522832	80522902	71	80522868	11	11.8249	7.63602	7.42902	NA_peak_618
chr10	80568499	80568601	103	80568557	19	19.9696	10.7038	15.1961	NA_peak_619
chr10	80568711	80568847	137	80568749	19	20.0129	10.7296	15.2368	NA_peak_620
chr10	80600555	80600608	54	80600589	8	6.14859	4.62725	2.36865	NA_peak_621
chr10	80639390	80639469	80	80639431	26	24.3985	11.086	19.4812	NA_peak_622
chr10	80640845	80640928	84	80640892	16	10.0259	5.53746	5.78393	NA_peak_623
chr10	80645429	80645844	416	80645545	19	14.266	7.28332	9.73581	NA_peak_624
chr10	80730992	80731091	100	80731062	14	14.7873	8.86001	10.2244	NA_peak_625
chr10	80755737	80755792	56	80755755	11	11.1665	7.26172	6.82679	NA_peak_626
chr10	80783961	80784024	64	80783984	11	10.4405	6.83371	6.14668	NA_peak_627
chr10	80829198	80829262	65	80829228	13	8.79914	5.42741	4.64457	NA_peak_628
chr10	80841162	80841221	60	80841196	9	8.87343	6.16903	4.71414	NA_peak_629
chr10	80847200	80847257	58	80847237	13	13.5265	8.31354	9.03115	NA_peak_630
chr10	80889804	80889875	72	80889815	7	6.04372	4.66336	2.27384	NA_peak_631
chr10	81106182	81106226	45	81106198	7	7.33012	5.39993	3.34375	NA_peak_632
chr10	81106404	81106457	54	81106433	6	6.0537	4.69641	2.28203	NA_peak_633
chr10	81167522	81167703	182	81167544	7	7.36102	5.41638	3.37223	NA_peak_634
chr10	81167806	81167851	46	81167811	8	8.78247	6.16861	4.62863	NA_peak_635
chr10	81326631	81326960	330	81326924	10	11.3705	7.47029	7.02005	NA_peak_636
chr10	81459739	81460071	333	81460027	8	8.43442	5.98404	4.35169	NA_peak_637
chr10	82092642	82092786	145	82092708	11	12.4084	7.95492	7.98069	NA_peak_638
chr10	82226578	82226667	90	82226618	14	16.0434	9.57243	11.4307	NA_peak_639
chr10	82321940	82322020	81	82321982	20	24.5715	13.1004	19.6485	NA_peak_640
chr10	82418046	82418090	45	82418066	9	10.9841	7.28067	6.65635	NA_peak_641
chr10	83006532	83006652	121	83006576	10	11.4145	7.49319	7.06144	NA_peak_642
chr10	83006742	83006797	56	83006762	11	12.8733	8.19952	8.42177	NA_peak_643
chr10	83111571	83111675	105	83111635	8	8.78247	6.16861	4.62863	NA_peak_644
chr10	83903572	83903702	131	83903608	14	13.9576	8.37054	9.44293	NA_peak_645
chr10	83996701	83996745	45	83996724	9	8.81448	6.13497	4.65929	NA_peak_646
chr10	84085200	84085284	85	84085272	7	7.09342	5.27183	3.20275	NA_peak_647
chr10	84380388	84380462	75	84380406	7	7.93896	5.71225	3.90292	NA_peak_648
chr10	84565173	84565267	95	84565214	8	7.99855	5.74346	3.95716	NA_peak_649
chr10	84849590	84849689	100	84849633	11	12.0663	7.7695	7.6571	NA_peak_650
chr10	85334645	85334689	45	85334654	6	6.32925	4.84262	2.53082	NA_peak_651
chr10	85379546	85379690	145	85379614	10	11.284	7.42491	6.93861	NA_peak_652
chr10	85392755	85392810	56	85392784	14	18.8393	10.993	14.11	NA_peak_653
chr10	85418695	85418739	45	85418700	6	6.3004	4.82759	2.50488	NA_peak_654
chr10	85420448	85420544	97	85420465	6	6.57182	4.9663	2.74653	NA_peak_655
chr10	85763322	85763413	92	85763378	11	11.1325	7.242	6.79524	NA_peak_656
chr10	86168073	86168185	113	86168162	9	8.75641	6.10128	4.60421	NA_peak_657
chr10	86241757	86241860	104	86241816	19	24.2485	13.1406	19.3357	NA_peak_658
chr10	86533911	86533958	48	86533927	8	8.33636	5.93081	4.26234	NA_peak_659
chr10	86643075	86643131	57	86643087	6	6.27185	4.81265	2.47902	NA_peak_660
chr10	86824329	86824373	45	86824332	6	6.80325	5.07983	2.95026	NA_peak_661
chr10	87609760	87609834	75	87609801	11	13.3336	8.43289	8.84722	NA_peak_662
chr10	88194182	88194226	45	88194187	7	8.29379	5.88235	4.2242	NA_peak_663
chr10	89207757	89207846	90	89207787	13	18.0132	10.6127	13.3114	NA_peak_664
chr10	90545410	90545486	77	90545421	6	6.76897	5.06329	2.92039	NA_peak_665
chr10	90586633	90586726	94	90586684	18	21.1574	11.6564	16.3436	NA_peak_666
chr10	90634246	90634296	51	90634267	12	9.88181	6.30456	5.64991	NA_peak_667
chr10	90634508	90634632	125	90634578	10	7.77217	5.35801	3.75056	NA_peak_668
chr10	90644276	90644387	112	90644349	15	15.8146	9.2539	11.2112	NA_peak_669
chr10	90644631	90644676	46	90644644	10	9.42847	6.37866	5.23038	NA_peak_670
chr10	91328847	91328891	45	91328870	9	11.6453	7.58047	7.25753	NA_peak_671
chr10	92184997	92185083	87	92185032	13	17.1515	10.2264	12.4902	NA_peak_672
chr10	92623180	92623279	100	92623246	15	17.3368	10.1234	12.6682	NA_peak_673
chr10	92916186	92916232	47	92916191	6	6.4177	4.88827	2.61032	NA_peak_674
chr10	93352399	93352518	120	93352476	11	12.682	8.0999	8.24104	NA_peak_675
chr10	93498842	93498922	81	93498914	7	8.59982	6.02183	4.50108	NA_peak_676
chr10	93661723	93661901	179	93661819	11	12.1496	7.81504	7.73617	NA_peak_677
chr10	93977625	93977728	104	93977629	6	6.73511	5.04686	2.89093	NA_peak_678
chr10	94055184	94055264	81	94055222	38	57.8322	25.7766	52.1723	NA_peak_679
chr10	94151260	94151322	63	94151289	11	11.8643	7.65795	7.46601	NA_peak_680
chr10	94334784	94334854	71	94334824	39	61.6336	27.416	55.9226	NA_peak_681
chr10	94977296	94977407	112	94977340	17	20.0085	11.2289	15.2327	NA_peak_682
chr10	95403081	95403145	65	95403116	10	11.0341	7.29201	6.70298	NA_peak_683
chr10	95974461	95974537	77	95974532	6	6.18796	4.76839	2.40351	NA_peak_684
chr10	96079618	96079772	155	96079672	30	34.9502	15.8649	29.7116	NA_peak_685
chr10	98376721	98376805	85	98376738	6	5.2089	4.21306	1.69566	NA_peak_686
chr10	98377328	98377386	59	98377366	12	12.3573	7.80312	7.93251	NA_peak_687
chr10	98377561	98377629	69	98377592	13	13.8004	8.47201	9.29264	NA_peak_688
chr10	98725882	98726003	122	98725909	9	7.08378	5.08259	3.19659	NA_peak_689
chr10	99478487	99478546	60	99478525	8	10.148	6.82243	5.86999	NA_peak_690
chr10	99819763	99819826	64	99819793	9	8.4253	5.90667	4.34358	NA_peak_691
chr10	99949887	99949936	50	99949894	7	8.69624	6.06438	4.54833	NA_peak_692
chr10	101778359	101778417	59	101778385	10	12.5674	8.06156	8.13161	NA_peak_693
chr10	101897943	101898017	75	101897986	10	12.8629	8.19672	8.41212	NA_peak_694
chr10	102131270	102131334	65	102131304	29	46.3782	22.28	40.9151	NA_peak_695
chr10	103124270	103124316	47	103124295	8	8.97017	6.26523	4.80382	NA_peak_696
chr10	105278515	105278617	103	105278581	8	8.33636	5.93081	4.26234	NA_peak_697
chr10	106564021	106564069	49	106564044	12	15.1218	9.2824	10.5443	NA_peak_698
chr10	107598825	107598943	119	107598850	12	12.8528	8.08709	8.40279	NA_peak_699
chr10	107599006	107599050	45	107599023	9	8.9333	6.20347	4.76908	NA_peak_700
chr10	107599170	107599282	113	107599229	16	18.2204	10.4294	13.5115	NA_peak_701
chr10	110182519	110182653	135	110182613	11	12.9224	8.22481	8.46889	NA_peak_702
chr10	110357243	110357305	63	110357276	16	18.8043	10.7561	14.0764	NA_peak_703
chr10	110447107	110447177	71	110447146	9	8.96358	6.22084	4.79824	NA_peak_704
chr10	110601694	110601772	79	110601706	6	6.3879	4.87296	2.58347	NA_peak_705
chr10	110601885	110601962	78	110601909	9	10.2469	6.91802	5.9626	NA_peak_706
chr10	110735781	110735830	50	110735807	9	10.002	6.79117	5.76053	NA_peak_707
chr10	110910303	110910354	52	110910330	6	5.95093	4.64037	2.1889	NA_peak_708
chr10	110943230	110943296	67	110943267	9	5.99645	4.38982	2.23118	NA_peak_709
chr10	110943581	110943756	176	110943650	28	28.4358	12.7557	23.3923	NA_peak_710
chr10	111409818	111409914	97	111409827	7	7.93896	5.71225	3.90292	NA_peak_711
chr10	114174437	114174496	60	114174469	21	31.1998	16.2842	26.077	NA_peak_712
chr10	114752677	114752799	123	114752715	9	8.45182	5.92242	4.36843	NA_peak_713
chr10	114764972	114765025	54	114764996	10	12.399	7.98258	7.97194	NA_peak_714
chr10	114821789	114821836	48	114821805	8	7.38343	5.38761	3.39386	NA_peak_715
chr10	114822036	114822100	65	114822086	12	12.2851	7.76119	7.86422	NA_peak_716
chr10	116008200	116008267	68	116008234	19	28.4374	15.1609	23.3923	NA_peak_717
chr10	116018637	116018701	65	116018663	10	10.5371	7.01978	6.23734	NA_peak_718
chr10	116500744	116500843	100	116500767	10	9.15842	6.21645	4.98076	NA_peak_719
chr10	116585479	116585553	75	116585510	11	12.4529	7.97872	8.02375	NA_peak_720
chr10	116661423	116661521	99	116661499	7	7.26923	5.36733	3.31238	NA_peak_721
chr10	116813918	116814037	120	116813950	10	11.6409	7.60982	7.25753	NA_peak_722
chr10	116814107	116814199	93	116814118	7	7.58628	5.53442	3.57975	NA_peak_723
chr10	117147642	117147776	135	117147694	10	9.9945	6.71141	5.75383	NA_peak_724
chr10	117183296	117183402	107	117183359	10	10.9142	7.22733	6.59083	NA_peak_725
chr10	117229625	117229718	94	117229658	8	8.08749	5.79337	4.03884	NA_peak_726
chr10	117230057	117230104	48	117230088	9	9.34665	6.43708	5.15517	NA_peak_727
chr10	117283213	117283286	74	117283251	7	7.52025	5.50017	3.51912	NA_peak_728
chr10	117578580	117578624	45	117578609	7	8.21146	5.84368	4.14919	NA_peak_729
chr10	118306113	118306183	71	118306150	10	11.7826	7.68156	7.38852	NA_peak_730
chr10	118676975	118677082	108	118677041	15	15.981	9.35126	11.3708	NA_peak_731
chr10	119913249	119913294	46	119913261	15	9.74131	5.57977	5.51852	NA_peak_732
chr10	120335982	120336032	51	120335994	8	9.0481	6.30473	4.87729	NA_peak_733
chr10	120336147	120336191	45	120336155	7	7.7577	5.62193	3.73691	NA_peak_734
chr10	120416329	120416388	60	120416356	12	14.1145	8.77489	9.59172	NA_peak_735
chr10	120802169	120802213	45	120802171	6	6.47831	4.91918	2.66372	NA_peak_736
chr10	120913285	120913372	88	120913329	12	13.8657	8.64362	9.35484	NA_peak_737
chr10	121016702	121016746	45	121016713	7	6.84717	5.13479	2.98918	NA_peak_738
chr10	121023720	121023810	91	121023773	9	9.41431	6.47459	5.21846	NA_peak_739
chr10	121063315	121063382	68	121063354	9	9.18244	6.34518	5.00236	NA_peak_740
chr10	121177020	121177064	45	121177036	6	6.50912	4.93479	2.69127	NA_peak_741
chr10	121177285	121177329	45	121177291	5	5.25615	4.21644	1.73563	NA_peak_742
chr10	121200280	121200337	58	121200302	22	30.8745	16.0111	25.7601	NA_peak_743
chr10	121488985	121489097	113	121489065	8	8.8939	6.22622	4.73276	NA_peak_744
chr10	121534093	121534158	66	121534116	12	14.9401	9.19378	10.371	NA_peak_745
chr10	121544969	121545013	45	121544982	7	7.72266	5.6042	3.70463	NA_peak_746
chr10	121857705	121857760	56	121857732	15	19.4003	11.2084	14.6506	NA_peak_747
chr10	122068831	122068888	58	122068874	7	7.86521	5.67577	3.83536	NA_peak_748
chr10	122350012	122350092	81	122350054	7	7.52025	5.50017	3.51912	NA_peak_749
chr10	122396652	122396706	55	122396676	8	8.93184	6.24566	4.76813	NA_peak_750
chr10	122422770	122422881	112	122422808	18	17.5404	9.5262	12.8632	NA_peak_751
chr10	122634199	122634243	45	122634208	7	8.21146	5.84368	4.14919	NA_peak_752
chr10	125256406	125256455	50	125256435	11	14.0238	8.76552	9.50518	NA_peak_753
chr10	126331856	126331900	45	126331867	8	9.60051	6.57414	5.38837	NA_peak_754
chr10	126338321	126338394	74	126338364	11	12.6353	8.07537	8.19602	NA_peak_755
chr10	126365488	126365622	135	126365583	10	11.5489	7.56274	7.1887	NA_peak_756
chr10	126426369	126426416	48	126426383	13	14.0464	8.61273	9.52678	NA_peak_757
chr10	126467811	126467916	106	126467852	9	8.81448	6.13497	4.65929	NA_peak_758
chr10	126474424	126474479	56	126474456	14	14.91	8.93123	10.342	NA_peak_759
chr10	126478972	126479075	104	126478999	9	8.21949	5.78369	4.15693	NA_peak_760
chr10	126552892	126552949	58	126552914	15	18.7232	10.8659	13.9983	NA_peak_761
chr10	126625769	126625829	61	126625800	13	12.5814	7.75409	8.14506	NA_peak_762
chr10	126727860	126727947	88	126727899	17	13.8474	7.55826	9.33737	NA_peak_763
chr10	126950017	126950092	76	126950055	13	11.9451	7.36842	7.54209	NA_peak_764
chr10	126959386	126959460	75	126959419	7	6.14612	4.72534	2.36625	NA_peak_765
chr10	127114145	127114230	86	127114177	8	7.61122	5.52147	3.60369	NA_peak_766
chr10	127176428	127176655	228	127176515	11	11.5579	7.48596	7.19703	NA_peak_767
chr10	127472685	127472755	71	127472729	8	7.10164	5.2189	3.21024	NA_peak_768
chr10	127495726	127495818	93	127495777	13	12.09	7.45672	7.67914	NA_peak_769
chr10	127496059	127496119	61	127496092	10	8.5511	5.84485	4.4587	NA_peak_770
chr10	127520369	127520436	68	127520399	12	10.519	6.6993	6.2202	NA_peak_771
chr10	127648787	127648856	70	127648819	8	9.46532	6.50995	5.26397	NA_peak_772
chr10	127669389	127669457	69	127669419	14	15.2064	9.10194	10.6255	NA_peak_773
chr10	127707635	127707691	57	127707669	9	10.3752	6.98324	6.08477	NA_peak_774
chr10	127740203	127740263	61	127740232	9	9.38033	6.45578	5.18589	NA_peak_775
chr10	127740578	127740625	48	127740603	9	9.31325	6.41849	5.12451	NA_peak_776
chr10	127759850	127759894	45	127759874	7	6.71846	5.06169	2.87772	NA_peak_777
chr10	127813989	127814099	111	127814026	11	10.0485	6.59703	5.80395	NA_peak_778
chr10	127814160	127814230	71	127814192	9	7.7053	5.47046	3.69004	NA_peak_779
chr10	127878928	127879007	80	127878968	15	18.1683	10.575	13.4611	NA_peak_780
chr10	127896236	127896280	45	127896262	6	5.38572	4.31832	1.84872	NA_peak_781
chr10	127930803	127930910	108	127930847	14	10.9746	6.54593	6.64795	NA_peak_782
chr10	127962796	127962926	131	127962892	13	14.1309	8.66069	9.60762	NA_peak_783
chr10	127984656	127985066	411	127984939	17	13.9186	7.60135	9.4051	NA_peak_784
chr10	127986088	127986177	90	127986130	35	37.2492	15.2027	31.9621	NA_peak_785
chr10	128002899	128002946	48	128002918	9	8.50543	5.95415	4.41694	NA_peak_786
chr10	128027528	128027648	121	128027549	7	8.01447	5.74919	3.97104	NA_peak_787
chr10	128063487	128063609	123	128063525	22	23.1449	11.69	18.263	NA_peak_788
chr10	128133182	128133271	90	128133227	9	8.81448	6.13497	4.65929	NA_peak_789
chr10	128142255	128142332	78	128142307	9	9.38033	6.45578	5.18589	NA_peak_790
chr10	128258969	128259050	82	128259013	11	11.2007	7.28155	6.85894	NA_peak_791
chr10	128385581	128385625	45	128385599	8	8.50135	6.02007	4.41311	NA_peak_792
chr10	129172525	129172589	65	129172563	31	48.3055	22.849	42.8072	NA_peak_793
chr10	129489044	129489090	47	129489065	9	10.5529	7.07214	6.25168	NA_peak_794
chr11	3000449	3000571	123	3000485	37	43.1866	17.8446	37.7831	NA_peak_795
chr11	3001277	3001321	45	3001300	11	8.44049	5.59963	4.35747	NA_peak_796
chr11	3001742	3001788	47	3001763	16	13.9243	7.86673	9.41021	NA_peak_797
chr11	3003955	3004033	79	3003995	25	24.8745	11.7143	19.9388	NA_peak_798
chr11	3012582	3012628	47	3012611	9	9.84666	6.70916	5.61575	NA_peak_799
chr11	3012925	3012991	67	3012956	13	15.3632	9.33645	10.7759	NA_peak_800
chr11	3022266	3022310	45	3022283	16	10.4078	5.75686	6.11648	NA_peak_801
chr11	3026253	3026297	45	3026269	18	7.53037	3.91228	3.52915	NA_peak_802
chr11	3027516	3027574	59	3027557	16	5.19005	3.05097	1.68012	NA_peak_803
chr11	3068820	3068987	168	3068957	46	23.1964	6.03299	18.3134	NA_peak_804
chr11	3158518	3158562	45	3158545	9	11.6453	7.58047	7.25753	NA_peak_805
chr11	3166304	3166395	92	3166348	10	11.0341	7.29201	6.70298	NA_peak_806
chr11	3166522	3166619	98	3166564	12	13.7694	8.5922	9.26353	NA_peak_807
chr11	3192741	3192785	45	3192756	9	8.2699	5.81395	4.2035	NA_peak_808
chr11	3232180	3232245	66	3232219	6	6.13345	4.73934	2.3541	NA_peak_809
chr11	3309057	3309101	45	3309059	5	5.62238	4.39722	2.04198	NA_peak_810
chr11	3352252	3352321	70	3352290	6	6.98131	5.16415	3.10479	NA_peak_811
chr11	3352510	3352554	45	3352537	8	9.60051	6.57414	5.38837	NA_peak_812
chr11	3435457	3435517	61	3435489	10	10.1568	6.80483	5.87805	NA_peak_813
chr11	3439186	3439230	45	3439222	8	8.20971	5.86128	4.14919	NA_peak_814
chr11	3549222	3549308	87	3549262	10	10.9538	7.24876	6.62816	NA_peak_815
chr11	3996886	3996937	52	3996918	7	7.55309	5.51724	3.54961	NA_peak_816
chr11	4086838	4086896	59	4086867	10	11.9787	7.77935	7.574	NA_peak_817
chr11	4795341	4795440	100	4795381	9	10.8842	7.23327	6.56231	NA_peak_818
chr11	4965222	4965273	52	4965233	8	7.5081	5.46116	3.50902	NA_peak_819
chr11	4998994	4999066	73	4999031	11	11.1325	7.242	6.79524	NA_peak_820
chr11	4999449	4999547	99	4999514	10	9.8075	6.60264	5.5805	NA_peak_821
chr11	5421009	5421053	45	5421024	7	7.29953	5.38358	3.31546	NA_peak_822
chr11	5442142	5442186	45	5442157	7	7.97649	5.73066	3.93647	NA_peak_823
chr11	5607623	5607687	65	5607654	9	10.1636	6.87522	5.88363	NA_peak_824
chr11	5641077	5641126	50	5641109	8	9.83765	6.684	5.60788	NA_peak_825
chr11	5641249	5641362	114	5641343	7	8.4214	5.94133	4.34002	NA_peak_826
chr11	5661995	5662227	233	5662194	14	16.8417	10.0033	12.1907	NA_peak_827
chr11	5662310	5662376	67	5662345	8	8.50135	6.02007	4.41311	NA_peak_828
chr11	5688328	5688394	67	5688352	9	9.80877	6.68896	5.58109	NA_peak_829
chr11	5778446	5778512	67	5778478	12	12.6952	7.99754	8.25313	NA_peak_830
chr11	5855562	5855606	45	5855574	7	7.82896	5.65771	3.80215	NA_peak_831
chr11	5855807	5855872	66	5855819	6	6.54029	4.9505	2.71913	NA_peak_832
chr11	5906256	5906300	45	5906265	7	6.10473	4.70035	2.3295	NA_peak_833
chr11	6167656	6167739	84	6167700	9	9.92355	6.74992	5.6879	NA_peak_834
chr11	6174793	6174845	53	6174827	9	11.4101	7.47664	7.05801	NA_peak_835
chr11	6315566	6315639	74	6315600	13	9.4094	5.80191	5.21434	NA_peak_836
chr11	6315856	6316009	154	6315898	23	20.5305	9.79992	15.737	NA_peak_837
chr11	6316066	6316293	228	6316161	13	9.16955	5.65428	4.99021	NA_peak_838
chr11	6344327	6344401	75	6344389	7	7.7577	5.62193	3.73691	NA_peak_839
chr11	6375986	6376030	45	6376001	8	8.74609	6.14964	4.5943	NA_peak_840
chr11	6376168	6376244	77	6376222	7	7.39222	5.43294	3.40116	NA_peak_841
chr11	6428684	6428749	66	6428714	10	8.24643	5.65553	4.18261	NA_peak_842
chr11	6446879	6447005	127	6446912	10	10.3255	6.90088	6.03806	NA_peak_843
chr11	6525981	6526230	250	6526048	17	19.0071	10.6603	14.2724	NA_peak_844
chr11	6669009	6669053	45	6669050	6	7.29521	5.30633	3.31238	NA_peak_845
chr11	9613922	9613966	45	9613948	8	8.17876	5.84416	4.1197	NA_peak_846
chr11	11708892	11708936	45	11708899	7	7.45558	5.46635	3.45989	NA_peak_847
chr11	12275029	12275175	147	12275146	17	22.7062	12.6493	17.8427	NA_peak_848
chr11	12651468	12651517	50	12651484	9	10.5529	7.07214	6.25168	NA_peak_849
chr11	13846861	13846905	45	13846893	9	11.2451	7.40192	6.90126	NA_peak_850
chr11	15724300	15724346	47	15724311	11	14.7598	9.09657	10.1981	NA_peak_851
chr11	16408292	16408336	45	16408321	6	6.76897	5.06329	2.92039	NA_peak_852
chr11	16851437	16851520	84	16851481	9	10.205	6.89655	5.92319	NA_peak_853
chr11	17157596	17157696	101	17157687	5	5.9516	4.54828	2.1889	NA_peak_854
chr11	17314952	17314999	48	17314975	6	7.29521	5.30633	3.31238	NA_peak_855
chr11	19824474	19824518	45	19824487	7	6.57085	4.97667	2.74653	NA_peak_856
chr11	19900043	19900101	59	19900066	13	17.0796	10.1929	12.4209	NA_peak_857
chr11	20012811	20012896	86	20012815	6	6.57182	4.9663	2.74653	NA_peak_858
chr11	20101436	20101480	45	20101463	8	9.29259	6.42628	5.10486	NA_peak_859
chr11	20149333	20149414	82	20149377	9	10.3752	6.98324	6.08477	NA_peak_860
chr11	20232637	20232689	53	20232666	7	6.84717	5.13479	2.98918	NA_peak_861
chr11	20443243	20443359	117	20443315	15	18.5329	10.7672	13.8141	NA_peak_862
chr11	20991350	20991466	117	20991385	6	7.29521	5.30633	3.31238	NA_peak_863
chr11	21270406	21270453	48	21270446	7	8.33576	5.90188	4.26234	NA_peak_864
chr11	21604090	21604140	51	21604109	12	16.3705	9.85462	11.7349	NA_peak_865
chr11	21901861	21901919	59	21901892	14	15.4275	9.22793	10.8382	NA_peak_866
chr11	22119419	22119477	59	22119449	11	14.7598	9.09657	10.1981	NA_peak_867
chr11	22187428	22187485	58	22187459	7	8.09181	5.78662	4.04075	NA_peak_868
chr11	22384904	22384953	50	22384920	12	16.2877	9.81873	11.6631	NA_peak_869
chr11	22517734	22517795	62	22517755	8	10.0913	6.79758	5.84338	NA_peak_870
chr11	22759618	22759698	81	22759656	12	14.2696	8.85559	9.73897	NA_peak_871
chr11	22759921	22759965	45	22759932	7	7.39222	5.43294	3.40116	NA_peak_872
chr11	22890574	22890699	126	22890662	8	9.00893	6.28492	4.84036	NA_peak_873
chr11	22967711	22967755	45	22967731	7	8.55428	6.0015	4.45956	NA_peak_874
chr11	23206241	23206313	73	23206271	10	10.875	7.20603	6.55463	NA_peak_875
chr11	23533523	23533604	82	23533567	9	10.5986	7.09471	6.29497	NA_peak_876
chr11	23670635	23670713	79	23670659	6	7.25146	5.28701	3.31238	NA_peak_877
chr11	23740799	23740843	45	23740835	7	7.79313	5.63976	3.76978	NA_peak_878
chr11	24192391	24192446	56	24192413	11	14.7598	9.09657	10.1981	NA_peak_879
chr11	26083691	26083750	60	26083721	11	14.7598	9.09657	10.1981	NA_peak_880
chr11	27289140	27289184	45	27289152	7	8.09181	5.78662	4.04075	NA_peak_881
chr11	29273700	29273783	84	29273742	10	12.7424	8.14212	8.29776	NA_peak_882
chr11	29426432	29426477	46	29426443	7	8.21146	5.84368	4.14919	NA_peak_883
chr11	29592968	29593116	149	29593044	8	8.74609	6.14964	4.5943	NA_peak_884
chr11	29926280	29926340	61	29926329	6	7.29521	5.30633	3.31238	NA_peak_885
chr11	30069810	30069863	54	30069828	8	10.148	6.82243	5.86999	NA_peak_886
chr11	30671590	30671649	60	30671616	11	14.7598	9.09657	10.1981	NA_peak_887
chr11	30671778	30671830	53	30671789	9	11.6453	7.58047	7.25753	NA_peak_888
chr11	30854292	30854379	88	30854327	10	13.1837	8.33852	8.70348	NA_peak_889
chr11	31571813	31571857	45	31571823	7	8.69624	6.06438	4.54833	NA_peak_890
chr11	32105195	32105239	45	32105196	5	5.39026	4.28418	1.84996	NA_peak_891
chr11	32167536	32167645	110	32167612	9	11.035	7.3046	6.70298	NA_peak_892
chr11	32247860	32247911	52	32247888	10	11.0747	7.31383	6.74105	NA_peak_893
chr11	32355392	32355490	99	32355456	9	10.5986	7.09471	6.29497	NA_peak_894
chr11	32433332	32433416	85	32433393	7	7.72266	5.6042	3.70463	NA_peak_895
chr11	32542768	32542812	45	32542777	6	6.3879	4.87296	2.58347	NA_peak_896
chr11	33062993	33063098	106	33063036	24	27.3594	13.5428	22.3495	NA_peak_897
chr11	33654940	33654998	59	33654964	9	11.6453	7.58047	7.25753	NA_peak_898
chr11	34444809	34444875	67	34444849	8	10.148	6.82243	5.86999	NA_peak_899
chr11	34444935	34444994	60	34444962	11	14.7598	9.09657	10.1981	NA_peak_900
chr11	34495218	34495262	45	34495235	9	10.9339	7.25689	6.60905	NA_peak_901
chr11	34495321	34495664	344	34495361	11	13.9018	8.70827	9.38919	NA_peak_902
chr11	34647270	34647341	72	34647314	8	10.148	6.82243	5.86999	NA_peak_903
chr11	35583152	35583203	52	35583173	10	12.3443	7.9566	7.91991	NA_peak_904
chr11	40835468	40835515	48	40835476	10	10.684	7.10136	6.37559	NA_peak_905
chr11	40925090	40925203	114	40925179	8	9.98772	6.75169	5.74739	NA_peak_906
chr11	43239600	43239720	121	43239678	13	17.5249	10.3973	12.848	NA_peak_907
chr11	43561436	43561480	45	43561467	8	9.74093	6.63962	5.51816	NA_peak_908
chr11	43562720	43562777	58	43562751	12	15.8467	9.6225	11.2424	NA_peak_909
chr11	44332500	44332551	52	44332522	7	8.69624	6.06438	4.54833	NA_peak_910
chr11	45181768	45181850	83	45181830	5	5.84625	4.50113	2.1889	NA_peak_911
chr11	45584020	45584075	56	45584045	7	7.55309	5.51724	3.54961	NA_peak_912
chr11	45758422	45758515	94	45758429	7	8.59982	6.02183	4.50108	NA_peak_913
chr11	48613861	48613987	127	48613902	15	15.981	9.35126	11.3708	NA_peak_914
chr11	48620469	48620568	100	48620556	9	5.67397	4.18323	2.087	NA_peak_915
chr11	48620657	48620741	85	48620701	16	12.7751	7.16544	8.32946	NA_peak_916
chr11	48620812	48621015	204	48620931	15	11.7011	6.75676	7.31101	NA_peak_917
chr11	48621093	48621185	93	48621104	10	6.71664	4.68983	2.87658	NA_peak_918
chr11	48631085	48631159	75	48631124	11	12.2773	7.88436	7.85654	NA_peak_919
chr11	49064095	49064145	51	49064112	9	11.6453	7.58047	7.25753	NA_peak_920
chr11	49423254	49423298	45	49423296	7	8.09181	5.78662	4.04075	NA_peak_921
chr11	49944895	49944964	70	49944909	6	6.54029	4.9505	2.71913	NA_peak_922
chr11	49988362	49988420	59	49988386	8	10.148	6.82243	5.86999	NA_peak_923
chr11	50024142	50024303	162	50024249	17	19.2068	10.7752	14.4629	NA_peak_924
chr11	50081742	50081794	53	50081781	12	15.7074	9.55882	11.1076	NA_peak_925
chr11	50105695	50105770	76	50105737	8	8.08749	5.79337	4.03884	NA_peak_926
chr11	50138991	50139157	167	50139058	8	8.74609	6.14964	4.5943	NA_peak_927
chr11	50191252	50191374	123	50191293	19	21.4848	11.5976	16.6566	NA_peak_928
chr11	51076675	51076737	63	51076701	7	8.29379	5.88235	4.2242	NA_peak_929
chr11	51398311	51398390	80	51398355	9	9.34665	6.43708	5.15517	NA_peak_930
chr11	51420213	51420375	163	51420328	25	26.098	12.4461	21.127	NA_peak_931
chr11	51420543	51420587	45	51420551	10	7.68006	5.29993	3.66768	NA_peak_932
chr11	51433286	51433386	101	51433359	7	7.48775	5.48321	3.48934	NA_peak_933
chr11	51502095	51502139	45	51502099	7	8.17108	5.82454	4.11283	NA_peak_934
chr11	51781202	51781246	45	51781214	5	5.74769	4.456	2.14447	NA_peak_935
chr11	51912337	51912381	45	51912367	6	6.54029	4.9505	2.71913	NA_peak_936
chr11	52045563	52045615	53	52045580	14	18.9184	11.0294	14.1873	NA_peak_937
chr11	53113855	53113923	69	53113885	8	8.56957	6.05653	4.4738	NA_peak_938
chr11	53164312	53164356	45	53164335	9	10.2892	6.93963	6.00269	NA_peak_939
chr11	53210262	53210307	46	53210300	10	13.1837	8.33852	8.70348	NA_peak_940
chr11	53244206	53244298	93	53244269	11	13.1753	8.35364	8.70348	NA_peak_941
chr11	53583575	53583636	62	53583613	7	7.15093	5.30328	3.25387	NA_peak_942
chr11	53953604	53953769	166	53953646	20	23.5139	12.5037	18.6218	NA_peak_943
chr11	53954027	53954156	130	53954113	19	22.0232	11.9083	17.1774	NA_peak_944
chr11	54201184	54201234	51	54201214	7	7.15093	5.30328	3.25387	NA_peak_945
chr11	54251727	54251789	63	54251746	7	8.69624	6.06438	4.54833	NA_peak_946
chr11	54336377	54336513	137	54336381	7	8.33576	5.90188	4.26234	NA_peak_947
chr11	54390290	54390361	72	54390318	5	5.10488	4.13793	1.60592	NA_peak_948
chr11	54601079	54601124	46	54601085	7	8.37829	5.92154	4.30042	NA_peak_949
chr11	55274572	55274622	51	55274599	7	8.55428	6.0015	4.45956	NA_peak_950
chr11	55283230	55283314	85	55283285	10	9.77711	6.58486	5.55223	NA_peak_951
chr11	56546188	56546252	65	56546215	6	7.17157	5.25131	3.27098	NA_peak_952
chr11	57116138	57116197	60	57116162	18	26.6401	14.4029	21.6498	NA_peak_953
chr11	57614883	57614928	46	57614901	8	9.0481	6.30473	4.87729	NA_peak_954
chr11	57822118	57822183	66	57822146	13	15.8609	9.59561	11.2557	NA_peak_955
chr11	57917282	57917326	45	57917310	6	6.27185	4.81265	2.47902	NA_peak_956
chr11	57919198	57919242	45	57919213	8	8.60418	6.07492	4.50431	NA_peak_957
chr11	57981909	57982006	98	57981941	11	13.9624	8.7368	9.4468	NA_peak_958
chr11	58752318	58752420	103	58752398	8	9.93701	6.72897	5.69962	NA_peak_959
chr11	58762412	58762460	49	58762425	8	10.0391	6.77456	5.79569	NA_peak_960
chr11	58768176	58768601	426	58768540	21	23.248	12.0647	18.3633	NA_peak_961
chr11	59005229	59005438	210	59005271	15	20.0753	11.5357	15.2967	NA_peak_962
chr11	59021829	59021899	71	59021842	8	7.69064	5.56758	3.67568	NA_peak_963
chr11	59022112	59022164	53	59022127	9	8.87343	6.16903	4.71414	NA_peak_964
chr11	59041647	59041697	51	59041686	10	12.8022	8.16933	8.35468	NA_peak_965
chr11	59120425	59120495	71	59120465	14	16.4029	9.7688	11.7662	NA_peak_966
chr11	59263550	59263594	45	59263561	6	6.83795	5.09647	2.98079	NA_peak_967
chr11	59285894	59285939	46	59285907	9	11.2994	7.42666	6.9528	NA_peak_968
chr11	59476008	59476052	45	59476016	7	7.61983	5.5517	3.61071	NA_peak_969
chr11	59761695	59761803	109	59761767	9	10.1225	6.85401	5.86999	NA_peak_970
chr11	59778391	59778435	45	59778421	6	6.47831	4.91918	2.66372	NA_peak_971
chr11	60268121	60268199	79	60268127	7	8.21146	5.84368	4.14919	NA_peak_972
chr11	60350736	60350791	56	60350778	7	7.29953	5.38358	3.31546	NA_peak_973
chr11	60351567	60351636	70	60351605	7	7.23923	5.35117	3.31238	NA_peak_974
chr11	60356719	60356766	48	60356739	10	12.8629	8.19672	8.41212	NA_peak_975
chr11	60496062	60496121	60	60496091	12	10.4689	6.66838	6.17232	NA_peak_976
chr11	60591033	60591089	57	60591059	11	13.1236	8.32755	8.65979	NA_peak_977
chr11	60692174	60692271	98	60692246	7	7.61983	5.5517	3.61071	NA_peak_978
chr11	60745555	60745650	96	60745598	13	15.4701	9.39282	10.8794	NA_peak_979
chr11	60778043	60778122	80	60778097	6	7.29521	5.30633	3.31238	NA_peak_980
chr11	61007062	61007106	45	61007083	7	8.69624	6.06438	4.54833	NA_peak_981
chr11	61080476	61080639	164	61080577	7	8.01447	5.74919	3.97104	NA_peak_982
chr11	61308417	61308461	45	61308439	7	8.37829	5.92154	4.30042	NA_peak_983
chr11	61575509	61575553	45	61575517	7	8.69624	6.06438	4.54833	NA_peak_984
chr11	61667927	61667971	45	61667936	6	6.35842	4.85774	2.55709	NA_peak_985
chr11	61668454	61668610	157	61668544	21	28.6815	15.0788	23.6301	NA_peak_986
chr11	61668745	61668789	45	61668759	8	8.67443	6.11205	4.54833	NA_peak_987
chr11	62053492	62053543	52	62053517	13	18.0132	10.6127	13.3114	NA_peak_988
chr11	62270948	62271028	81	62270980	8	7.71753	5.58313	3.70153	NA_peak_989
chr11	62364915	62365102	188	62365041	31	35.1457	15.5869	29.9025	NA_peak_990
chr11	62416371	62416509	139	62416397	23	18.2241	8.46262	13.5152	NA_peak_991
chr11	62633971	62634023	53	62634001	7	7.90187	5.69395	3.86928	NA_peak_992
chr11	63892879	63892948	70	63892916	8	10.148	6.82243	5.86999	NA_peak_993
chr11	64113444	64113495	52	64113473	7	7.52025	5.50017	3.51912	NA_peak_994
chr11	64792599	64792643	45	64792623	5	5.9516	4.54828	2.1889	NA_peak_995
chr11	67803593	67803640	48	67803612	10	13.1837	8.33852	8.70348	NA_peak_996
chr11	68315882	68315926	45	68315911	9	11.6453	7.58047	7.25753	NA_peak_997
chr11	68666504	68666582	79	68666548	13	17.4483	10.3627	12.7745	NA_peak_998
chr11	68821910	68822007	98	68821959	8	9.25067	6.40569	5.06558	NA_peak_999
chr11	68886906	68887395	490	68887059	37	37.0517	14.283	31.7685	NA_peak_1000
chr11	68902031	68902102	72	68902067	10	11.8308	7.70578	7.43377	NA_peak_1001
chr11	69137217	69137281	65	69137247	5	5.10488	4.13793	1.60592	NA_peak_1002
chr11	69224366	69224410	45	69224402	8	7.03471	5.17837	3.15284	NA_peak_1003
chr11	69392927	69392991	65	69392967	8	7.88339	5.67823	3.85289	NA_peak_1004
chr11	69485735	69485871	137	69485772	23	23.9965	11.8724	19.0911	NA_peak_1005
chr11	69495339	69495450	112	69495377	7	7.48775	5.48321	3.48934	NA_peak_1006
chr11	69571792	69571869	78	69571833	18	17.904	9.74609	13.212	NA_peak_1007
chr11	69572015	69572160	146	69572104	44	57.4034	23.0297	51.7518	NA_peak_1008
chr11	69609095	69609141	47	69609135	7	8.69624	6.06438	4.54833	NA_peak_1009
chr11	69651177	69651296	120	69651204	9	10.332	6.96136	6.04354	NA_peak_1010
chr11	69652118	69652165	48	69652138	8	8.97017	6.26523	4.80382	NA_peak_1011
chr11	69793725	69793782	58	69793750	7	6.66845	5.03303	2.83235	NA_peak_1012
chr11	69810685	69810781	97	69810716	14	13.853	8.30795	9.34271	NA_peak_1013
chr11	69814035	69814102	68	69814099	10	9.00437	6.12302	4.83688	NA_peak_1014
chr11	70051157	70051213	57	70051198	7	4.89656	3.93992	1.42296	NA_peak_1015
chr11	70223432	70223522	91	70223469	9	10.8352	7.20981	6.51662	NA_peak_1016
chr11	70338904	70338954	51	70338926	9	10.6916	7.14031	6.38215	NA_peak_1017
chr11	70376205	70376249	45	70376226	8	9.29259	6.42628	5.10486	NA_peak_1018
chr11	70468038	70468127	90	70468070	19	17.0464	8.93855	12.3889	NA_peak_1019
chr11	70658277	70658365	89	70658295	7	8.69624	6.06438	4.54833	NA_peak_1020
chr11	70783718	70783783	66	70783751	10	12.4545	8.00874	8.0241	NA_peak_1021
chr11	70833162	70833228	67	70833188	7	8.1312	5.80552	4.07669	NA_peak_1022
chr11	71855995	71856065	71	71856032	6	5.44746	4.35459	1.8979	NA_peak_1023
chr11	72021031	72021118	88	72021050	5	5.47462	4.32588	1.92029	NA_peak_1024
chr11	72254695	72254782	88	72254773	8	8.56957	6.05653	4.4738	NA_peak_1025
chr11	72420769	72420883	115	72420793	9	10.002	6.79117	5.76053	NA_peak_1026
chr11	72421741	72421785	45	72421774	8	8.74609	6.14964	4.5943	NA_peak_1027
chr11	72503476	72503555	80	72503528	10	11.8796	7.73015	7.47987	NA_peak_1028
chr11	72609240	72609287	48	72609254	8	9.25067	6.40569	5.06558	NA_peak_1029
chr11	72990484	72990528	45	72990497	6	6.47831	4.91918	2.66372	NA_peak_1030
chr11	72992661	72992710	50	72992684	12	14.6503	9.04977	10.1037	NA_peak_1031
chr11	74463055	74463099	45	74463084	7	8.1312	5.80552	4.07669	NA_peak_1032
chr11	74537979	74538043	65	74538013	9	10.5986	7.09471	6.29497	NA_peak_1033
chr11	74584364	74584454	91	74584391	7	8.01447	5.74919	3.97104	NA_peak_1034
chr11	74645421	74645488	68	74645452	11	11.27	7.32154	6.92556	NA_peak_1035
chr11	74992240	74992361	122	74992257	9	9.15041	6.32711	4.97304	NA_peak_1036
chr11	75275172	75275272	101	75275199	10	8.43966	5.77579	4.35684	NA_peak_1037
chr11	75401622	75401717	96	75401654	9	10.6916	7.14031	6.38215	NA_peak_1038
chr11	75444193	75444252	60	75444213	8	9.42136	6.48882	5.22357	NA_peak_1039
chr11	75492801	75492887	87	75492840	11	12.682	8.0999	8.24104	NA_peak_1040
chr11	75841170	75841227	58	75841207	5	5.84625	4.50113	2.1889	NA_peak_1041
chr11	76015347	76015397	51	76015360	8	9.88699	6.70641	5.65309	NA_peak_1042
chr11	76030961	76031049	89	76031018	10	11.5037	7.53941	7.1461	NA_peak_1043
chr11	76057207	76057311	105	76057238	11	14.1489	8.82353	9.62427	NA_peak_1044
chr11	76660397	76660510	114	76660470	8	10.148	6.82243	5.86999	NA_peak_1045
chr11	76759030	76759074	45	76759046	9	11.6453	7.58047	7.25753	NA_peak_1046
chr11	76891996	76892040	45	76892023	6	6.9087	5.13008	3.04225	NA_peak_1047
chr11	77233309	77233357	49	77233331	11	14.7598	9.09657	10.1981	NA_peak_1048
chr11	77321682	77321731	50	77321707	9	9.69722	6.6291	5.47782	NA_peak_1049
chr11	77327014	77327097	84	77327036	5	5.30886	4.24328	1.78082	NA_peak_1050
chr11	77421466	77421600	135	77421496	12	15.1838	9.31232	10.6038	NA_peak_1051
chr11	77499448	77499493	46	77499470	9	9.15041	6.32711	4.97304	NA_peak_1052
chr11	77499656	77499757	102	77499689	14	15.8471	9.46372	11.2427	NA_peak_1053
chr11	77845840	77845884	45	77845875	7	7.61983	5.5517	3.61071	NA_peak_1054
chr11	77851471	77851537	67	77851509	9	10.4189	7.00525	6.12625	NA_peak_1055
chr11	77908215	77908259	45	77908227	7	8.64601	6.0423	4.54229	NA_peak_1056
chr11	77978945	77979046	102	77979000	16	18.4797	10.5754	13.7624	NA_peak_1057
chr11	77997005	77997050	46	77997017	10	7.59004	5.24309	3.58347	NA_peak_1058
chr11	78059153	78059213	61	78059184	9	10.5529	7.07214	6.25168	NA_peak_1059
chr11	78059536	78059580	45	78059562	9	10.6449	7.11744	6.33823	NA_peak_1060
chr11	78075269	78075341	73	78075306	14	17.6293	10.4094	12.9482	NA_peak_1061
chr11	78267350	78267408	59	78267391	8	10.148	6.82243	5.86999	NA_peak_1062
chr11	78325558	78325636	79	78325587	10	11.0341	7.29201	6.70298	NA_peak_1063
chr11	78325766	78325889	124	78325851	13	15.4164	9.36455	10.8275	NA_peak_1064
chr11	78349589	78349657	69	78349651	6	6.47831	4.91918	2.66372	NA_peak_1065
chr11	78945394	78945438	45	78945404	8	10.148	6.82243	5.86999	NA_peak_1066
chr11	78959903	78959972	70	78959936	8	10.0391	6.77456	5.79569	NA_peak_1067
chr11	79068092	79068183	92	79068133	16	20.7033	11.7606	15.9028	NA_peak_1068
chr11	79517813	79517876	64	79517856	5	4.8295	3.98936	1.36331	NA_peak_1069
chr11	79524867	79524962	96	79524898	10	10.2235	6.84292	5.94099	NA_peak_1070
chr11	79876235	79876287	53	79876260	13	17.7611	10.5026	13.0741	NA_peak_1071
chr11	79902939	79902983	45	79902967	6	7.29521	5.30633	3.31238	NA_peak_1072
chr11	80022667	80022742	76	80022689	6	7.17157	5.25131	3.27098	NA_peak_1073
chr11	80191513	80191565	53	80191545	9	11.2994	7.42666	6.9528	NA_peak_1074
chr11	80196833	80196877	45	80196863	9	11.0865	7.32869	6.75141	NA_peak_1075
chr11	80593405	80593464	60	80593430	9	11.6453	7.58047	7.25753	NA_peak_1076
chr11	81809825	81809877	53	81809849	9	11.6453	7.58047	7.25753	NA_peak_1077
chr11	81849089	81849229	141	81849118	12	13.1408	8.24873	8.6764	NA_peak_1078
chr11	83084985	83085386	402	83085146	71	89.3109	27.4338	83.1715	NA_peak_1079
chr11	83105266	83105377	112	83105282	7	8.37829	5.92154	4.30042	NA_peak_1080
chr11	83112574	83112642	69	83112614	8	8.27246	5.89584	4.20538	NA_peak_1081
chr11	83286596	83286706	111	83286672	14	17.6943	10.4421	13.0099	NA_peak_1082
chr11	83777985	83778029	45	83777990	7	8.33576	5.90188	4.26234	NA_peak_1083
chr11	83943021	83943087	67	83943048	10	13.114	8.30816	8.65104	NA_peak_1084
chr11	83965519	83965582	64	83965549	16	23.106	12.8837	18.2293	NA_peak_1085
chr11	84326939	84326983	45	84326960	6	7.29227	5.30504	3.31238	NA_peak_1086
chr11	84632937	84633000	64	84632957	7	7.39222	5.43294	3.40116	NA_peak_1087
chr11	84683486	84683537	52	84683501	6	5.95093	4.64037	2.1889	NA_peak_1088
chr11	84684183	84684235	53	84684213	9	9.77124	6.66889	5.54676	NA_peak_1089
chr11	84684404	84684486	83	84684464	8	8.43442	5.98404	4.35169	NA_peak_1090
chr11	84693685	84693775	91	84693733	8	7.66396	5.55213	3.65184	NA_peak_1091
chr11	84693851	84693912	62	84693881	8	7.74462	5.59876	3.72573	NA_peak_1092
chr11	85048536	85048600	65	85048559	6	6.16057	4.75382	2.37872	NA_peak_1093
chr11	85048703	85048775	73	85048735	13	15.7465	9.53679	11.1459	NA_peak_1094
chr11	85124530	85124574	45	85124543	9	10.5529	7.07214	6.25168	NA_peak_1095
chr11	85124919	85124965	47	85124938	9	10.5078	7.0497	6.20916	NA_peak_1096
chr11	85171762	85171814	53	85171793	13	18.0132	10.6127	13.3114	NA_peak_1097
chr11	85487706	85487756	51	85487745	8	10.148	6.82243	5.86999	NA_peak_1098
chr11	85991685	85991783	99	85991778	6	6.1066	4.72494	2.32972	NA_peak_1099
chr11	86070979	86071043	65	86071018	6	6.32925	4.84262	2.53082	NA_peak_1100
chr11	86298185	86298245	61	86298201	6	6.63597	4.99822	2.80375	NA_peak_1101
chr11	86358205	86358266	62	86358244	10	12.7424	8.14212	8.29776	NA_peak_1102
chr11	86395687	86395786	100	86395768	22	8.80569	3.99548	4.65104	NA_peak_1103
chr11	86395911	86395992	82	86395958	27	12.4989	4.86027	8.06665	NA_peak_1104
chr11	86400379	86400426	48	86400406	20	9.89618	4.7463	5.66203	NA_peak_1105
chr11	86518013	86518077	65	86518041	17	24.5393	13.5034	19.6171	NA_peak_1106
chr11	86570939	86571033	95	86571000	11	12.4979	8.00267	8.06562	NA_peak_1107
chr11	86663425	86663475	51	86663452	11	12.5432	8.02676	8.10853	NA_peak_1108
chr11	86887642	86887756	115	86887689	10	12.2902	7.93079	7.86824	NA_peak_1109
chr11	87207164	87207210	47	87207182	9	11.6453	7.58047	7.25753	NA_peak_1110
chr11	87236349	87236727	379	87236479	76	64.7931	14	59.0467	NA_peak_1111
chr11	87240183	87240705	523	87240304	72	59.6557	13.1864	53.9712	NA_peak_1112
chr11	87256682	87257281	600	87256867	83	89.3328	21.7251	83.1923	NA_peak_1113
chr11	87262070	87262724	655	87262245	82	88.1953	21.6174	82.0799	NA_peak_1114
chr11	87275727	87276288	562	87275895	85	93.0274	22.584	86.8208	NA_peak_1115
chr11	87284793	87285232	440	87284987	84	98.0017	25.4149	91.6237	NA_peak_1116
chr11	87800913	87800998	86	87800956	16	21.9752	12.3771	17.1314	NA_peak_1117
chr11	87861000	87861044	45	87861004	7	7.29953	5.38358	3.31546	NA_peak_1118
chr11	87861224	87861268	45	87861238	8	8.40143	5.96619	4.32218	NA_peak_1119
chr11	87881786	87881830	45	87881818	8	9.64672	6.59582	5.43126	NA_peak_1120
chr11	88017948	88018005	58	88017977	8	9.42136	6.48882	5.22357	NA_peak_1121
chr11	88580306	88580350	45	88580312	6	7.13246	5.23364	3.2367	NA_peak_1122
chr11	88725785	88725831	47	88725798	9	10.6916	7.14031	6.38215	NA_peak_1123
chr11	88726125	88726174	50	88726149	8	9.29259	6.42628	5.10486	NA_peak_1124
chr11	88835159	88835203	45	88835168	6	7.29521	5.30633	3.31238	NA_peak_1125
chr11	88943026	88943090	65	88943056	19	22.8423	12.3724	17.9746	NA_peak_1126
chr11	88943153	88943349	197	88943191	33	45.767	20.9747	40.3136	NA_peak_1127
chr11	88961984	88962028	45	88962003	8	10.148	6.82243	5.86999	NA_peak_1128
chr11	89415704	89415773	70	89415737	7	8.21146	5.84368	4.14919	NA_peak_1129
chr11	90499522	90499570	49	90499549	9	11.6453	7.58047	7.25753	NA_peak_1130
chr11	90882131	90882203	73	90882146	6	6.73511	5.04686	2.89093	NA_peak_1131
chr11	93746593	93746683	91	93746645	8	8.46773	6.002	4.38143	NA_peak_1132
chr11	93746980	93747034	55	93746995	11	12.4084	7.95492	7.98069	NA_peak_1133
chr11	94072738	94072890	153	94072791	36	48.526	21.3997	43.0213	NA_peak_1134
chr11	94189335	94189440	106	94189387	12	14.8223	9.13563	10.2578	NA_peak_1135
chr11	94410358	94410423	66	94410381	6	6.47831	4.91918	2.66372	NA_peak_1136
chr11	94491093	94491184	92	94491145	13	13.302	8.18235	8.81759	NA_peak_1137
chr11	94538684	94538737	54	94538702	8	10.0913	6.79758	5.84338	NA_peak_1138
chr11	94797565	94797647	83	94797607	23	26.2707	13.2268	21.295	NA_peak_1139
chr11	95120428	95120645	218	95120594	11	12.682	8.0999	8.24104	NA_peak_1140
chr11	95171154	95171351	198	95171288	7	7.33012	5.39993	3.34375	NA_peak_1141
chr11	95198328	95198405	78	95198361	9	11.6453	7.58047	7.25753	NA_peak_1142
chr11	95246245	95246311	67	95246277	7	7.79313	5.63976	3.76978	NA_peak_1143
chr11	95271132	95271180	49	95271154	9	11.6453	7.58047	7.25753	NA_peak_1144
chr11	95894005	95894058	54	95894040	16	20.7764	11.7974	15.9736	NA_peak_1145
chr11	95926613	95926677	65	95926641	11	12.9224	8.22481	8.46889	NA_peak_1146
chr11	95926803	95926847	45	95926828	8	8.67443	6.11205	4.54833	NA_peak_1147
chr11	95936833	95936971	139	95936890	10	12.0292	7.80419	7.62108	NA_peak_1148
chr11	96012612	96012656	45	96012618	9	11.6453	7.58047	7.25753	NA_peak_1149
chr11	96146919	96146982	64	96146950	8	8.81923	6.18769	4.66273	NA_peak_1150
chr11	96262928	96262981	54	96262958	13	18.0132	10.6127	13.3114	NA_peak_1151
chr11	96650498	96650566	69	96650541	6	6.73511	5.04686	2.89093	NA_peak_1152
chr11	96690974	96691018	45	96690981	8	7.94049	5.71066	3.90378	NA_peak_1153
chr11	96691171	96691240	70	96691208	8	7.91183	5.6944	3.87812	NA_peak_1154
chr11	96902915	96903004	90	96902940	10	11.8308	7.70578	7.43377	NA_peak_1155
chr11	97049891	97049940	50	97049917	9	6.69944	4.8391	2.86192	NA_peak_1156
chr11	97276889	97276942	54	97276917	11	12.9224	8.22481	8.46889	NA_peak_1157
chr11	97564754	97564834	81	97564792	9	8.45182	5.92242	4.36843	NA_peak_1158
chr11	97637798	97637849	52	97637824	9	7.7937	5.52486	3.77021	NA_peak_1159
chr11	97887901	97887949	49	97887921	9	6.97481	5.01379	3.10214	NA_peak_1160
chr11	97888245	97888354	110	97888319	10	7.77217	5.35801	3.75056	NA_peak_1161
chr11	97917715	97917759	45	97917738	9	11.6453	7.58047	7.25753	NA_peak_1162
chr11	98064107	98064225	119	98064143	16	19.2623	11.0068	14.5162	NA_peak_1163
chr11	98064416	98064462	47	98064446	9	9.44858	6.49351	5.24959	NA_peak_1164
chr11	98219519	98219597	79	98219525	6	6.66863	5.01433	2.83235	NA_peak_1165
chr11	98273851	98273904	54	98273879	8	9.37792	6.46784	5.1841	NA_peak_1166
chr11	98335053	98335097	45	98335075	9	11.6453	7.58047	7.25753	NA_peak_1167
chr11	98514433	98514498	66	98514472	11	14.0238	8.76552	9.50518	NA_peak_1168
chr11	98543874	98544003	130	98543933	13	16.4062	9.86958	11.769	NA_peak_1169
chr11	98671139	98671208	70	98671173	12	14.0135	8.72191	9.4957	NA_peak_1170
chr11	98885414	98885506	93	98885458	15	18.8531	10.9327	14.1236	NA_peak_1171
chr11	99091711	99091755	45	99091729	7	7.48775	5.48321	3.48934	NA_peak_1172
chr11	99092067	99092167	101	99092141	8	8.81923	6.18769	4.66273	NA_peak_1173
chr11	99464471	99464526	56	99464496	6	7.29521	5.30633	3.31238	NA_peak_1174
chr11	100156784	100156890	107	100156852	11	13.022	8.27586	8.56332	NA_peak_1175
chr11	100161810	100161854	45	100161817	6	6.80325	5.07983	2.95026	NA_peak_1176
chr11	100181299	100181412	114	100181356	19	17.5373	9.23574	12.8602	NA_peak_1177
chr11	100181630	100181685	56	100181647	10	7.28201	5.04819	3.31238	NA_peak_1178
chr11	100258974	100259077	104	100259017	16	19.2033	10.9748	14.4597	NA_peak_1179
chr11	100277042	100277086	45	100277066	6	6.00182	4.66822	2.23514	NA_peak_1180
chr11	100302258	100302348	91	100302295	7	8.69624	6.06438	4.54833	NA_peak_1181
chr11	100333978	100334067	90	100333993	10	11.3705	7.47029	7.02005	NA_peak_1182
chr11	100389074	100389188	115	100389132	18	22.5956	12.4468	17.7353	NA_peak_1183
chr11	100406827	100406911	85	100406869	7	8.69624	6.06438	4.54833	NA_peak_1184
chr11	100480867	100480958	92	100480898	8	8.36874	5.94845	4.29334	NA_peak_1185
chr11	100484285	100484340	56	100484308	9	8.9941	6.2383	4.82688	NA_peak_1186
chr11	100489273	100489317	45	100489295	7	7.42374	5.44959	3.43049	NA_peak_1187
chr11	100573683	100573823	141	100573722	13	15.3105	9.30851	10.7251	NA_peak_1188
chr11	100754895	100754976	82	100754937	6	7.0939	5.2161	3.20275	NA_peak_1189
chr11	100831244	100831291	48	100831257	8	8.05759	5.77664	4.01017	NA_peak_1190
chr11	100831850	100831913	64	100831881	15	17.936	10.4507	13.2428	NA_peak_1191
chr11	100870811	100870898	88	100870870	8	9.78897	6.66173	5.5626	NA_peak_1192
chr11	100931403	100931498	96	100931460	7	7.68801	5.58659	3.67378	NA_peak_1193
chr11	100943930	100944008	79	100943956	10	11.1572	7.35786	6.81805	NA_peak_1194
chr11	100956636	100956680	45	100956670	8	8.20971	5.86128	4.14919	NA_peak_1195
chr11	100956828	100956889	62	100956852	7	7.09342	5.27183	3.20275	NA_peak_1196
chr11	100986432	100986489	58	100986448	6	6.21564	4.78305	2.42848	NA_peak_1197
chr11	101177573	101177617	45	101177599	8	8.67443	6.11205	4.54833	NA_peak_1198
chr11	101185097	101185141	45	101185100	5	4.9402	4.04995	1.46143	NA_peak_1199
chr11	101201868	101201941	74	101201906	14	19.6859	11.3707	14.9197	NA_peak_1200
chr11	101303750	101303850	101	101303815	12	11.9388	7.55814	7.53632	NA_peak_1201
chr11	101307771	101307815	45	101307813	7	6.12535	4.71281	2.34786	NA_peak_1202
chr11	101413117	101413170	54	101413148	8	9.20923	6.38524	5.02714	NA_peak_1203
chr11	101466152	101466381	230	101466284	61	84.332	30.0679	78.2812	NA_peak_1204
chr11	101488687	101488891	205	101488812	68	86.9311	27.7164	80.8351	NA_peak_1205
chr11	101503028	101503607	580	101503236	72	55.2932	11.6688	49.6751	NA_peak_1206
chr11	101506800	101506865	66	101506832	44	25.8192	7.17246	20.8557	NA_peak_1207
chr11	101506935	101507286	352	101507089	79	63.3171	12.7419	57.5867	NA_peak_1208
chr11	101519524	101520091	568	101519688	69	71.58	19.1755	65.7362	NA_peak_1209
chr11	101526854	101526954	101	101526912	18	23.4663	12.9032	18.5754	NA_peak_1210
chr11	101646479	101646554	76	101646511	10	11.2413	7.40242	6.89851	NA_peak_1211
chr11	101846021	101846065	45	101846042	7	8.21146	5.84368	4.14919	NA_peak_1212
chr11	102017598	102017642	45	102017613	8	8.78247	6.16861	4.62863	NA_peak_1213
chr11	102046510	102046558	49	102046521	9	10.6916	7.14031	6.38215	NA_peak_1214
chr11	102158689	102158733	45	102158726	7	6.64376	5.01882	2.81082	NA_peak_1215
chr11	102465780	102465824	45	102465793	7	7.55309	5.51724	3.54961	NA_peak_1216
chr11	102558968	102559012	45	102558974	8	8.85637	6.2069	4.69778	NA_peak_1217
chr11	102742144	102742277	134	102742237	9	11.4666	7.50188	7.1107	NA_peak_1218
chr11	102964139	102964205	67	102964173	12	13.4456	8.41696	8.95386	NA_peak_1219
chr11	102977540	102977620	81	102977581	25	28.2262	13.7167	23.191	NA_peak_1220
chr11	102977788	102977836	49	102977823	10	8.35265	5.72172	4.2782	NA_peak_1221
chr11	102994111	102994209	99	102994180	11	11.8249	7.63602	7.42902	NA_peak_1222
chr11	103128634	103128688	55	103128672	8	9.69352	6.61765	5.47497	NA_peak_1223
chr11	103815264	103815323	60	103815293	12	16.2877	9.81873	11.6631	NA_peak_1224
chr11	104119591	104119643	53	104119615	10	13.1837	8.33852	8.70348	NA_peak_1225
chr11	104303674	104303739	66	104303703	8	9.00893	6.28492	4.84036	NA_peak_1226
chr11	104304161	104304229	69	104304190	7	7.68801	5.58659	3.67378	NA_peak_1227
chr11	105043001	105043056	56	105043014	6	5.97625	4.65426	2.2116	NA_peak_1228
chr11	105153997	105154077	81	105154038	7	7.7577	5.62193	3.73691	NA_peak_1229
chr11	105160878	105160934	57	105160906	13	17.6813	10.4673	12.9978	NA_peak_1230
chr11	105927327	105927432	106	105927355	7	7.61983	5.5517	3.61071	NA_peak_1231
chr11	105945415	105945459	45	105945435	8	9.60051	6.57414	5.38837	NA_peak_1232
chr11	106033100	106033144	45	106033116	7	8.50937	5.98131	4.41878	NA_peak_1233
chr11	106054766	106054814	49	106054774	7	7.52025	5.50017	3.51912	NA_peak_1234
chr11	106055150	106055196	47	106055186	8	8.93184	6.24566	4.76813	NA_peak_1235
chr11	106077584	106077628	45	106077612	5	5.00933	4.08719	1.52228	NA_peak_1236
chr11	106349028	106349151	124	106349112	10	12.9244	8.2243	8.46991	NA_peak_1237
chr11	106362214	106362313	100	106362258	17	14.3371	7.85512	9.80395	NA_peak_1238
chr11	106362691	106362753	63	106362729	11	7.87942	5.24705	3.84931	NA_peak_1239
chr11	106586583	106586641	59	106586613	19	26.9926	14.5138	21.9915	NA_peak_1240
chr11	106640719	106640951	233	106640737	11	10.1025	6.62983	5.85433	NA_peak_1241
chr11	106649683	106649824	142	106649773	25	28.2262	13.7167	23.191	NA_peak_1242
chr11	106781896	106782064	169	106781971	7	8.4214	5.94133	4.34002	NA_peak_1243
chr11	106782253	106782320	68	106782287	7	8.46508	5.96125	4.37957	NA_peak_1244
chr11	106860698	106860782	85	106860732	14	15.5182	9.27931	10.9261	NA_peak_1245
chr11	106861041	106861091	51	106861059	12	12.7734	8.04207	8.32777	NA_peak_1246
chr11	106993537	106993633	97	106993556	7	7.90187	5.69395	3.86928	NA_peak_1247
chr11	107143508	107143575	68	107143541	25	39.4669	19.6375	34.137	NA_peak_1248
chr11	108872969	108873390	422	108873013	30	35.074	15.9383	29.8324	NA_peak_1249
chr11	109512308	109512354	47	109512340	8	9.50983	6.5312	5.30508	NA_peak_1250
chr11	110283581	110283648	68	110283619	32	53.2272	24.9245	47.6486	NA_peak_1251
chr11	110732587	110732631	45	110732608	9	11.6453	7.58047	7.25753	NA_peak_1252
chr11	113510863	113510913	51	113510898	7	7.79313	5.63976	3.76978	NA_peak_1253
chr11	113613004	113613101	98	113613019	6	6.44784	4.90368	2.63716	NA_peak_1254
chr11	114529951	114530008	58	114529978	11	9.86438	6.48473	5.63301	NA_peak_1255
chr11	114536818	114536877	60	114536859	12	11.3396	7.20022	6.99122	NA_peak_1256
chr11	115024664	115024723	60	115024681	10	11.2413	7.40242	6.89851	NA_peak_1257
chr11	115048832	115048877	46	115048837	6	6.18796	4.76839	2.40351	NA_peak_1258
chr11	115243221	115243360	140	115243254	12	14.4838	8.96552	9.94361	NA_peak_1259
chr11	115281441	115281527	87	115281472	9	9.31325	6.41849	5.12451	NA_peak_1260
chr11	115375602	115375709	108	115375666	15	17.2336	10.0661	12.569	NA_peak_1261
chr11	115397474	115397519	46	115397489	6	6.2436	4.79781	2.45366	NA_peak_1262
chr11	115425801	115425872	72	115425830	6	6.57182	4.9663	2.74653	NA_peak_1263
chr11	115465455	115465529	75	115465496	10	11.327	7.44753	6.97894	NA_peak_1264
chr11	115569810	115569892	83	115569859	16	20.5593	11.6879	15.7644	NA_peak_1265
chr11	115685384	115685428	45	115685402	5	5.88004	4.51637	2.1889	NA_peak_1266
chr11	115885384	115885464	81	115885459	10	7.04269	4.89651	3.15994	NA_peak_1267
chr11	115885596	115885829	234	115885781	25	24.6774	11.5968	19.7517	NA_peak_1268
chr11	116060037	116060089	53	116060078	6	6.94477	5.14706	3.07347	NA_peak_1269
chr11	116351611	116351677	67	116351647	9	10.4631	7.02741	6.16743	NA_peak_1270
chr11	116533000	116533052	53	116533037	12	12.8528	8.08709	8.40279	NA_peak_1271
chr11	116689249	116689329	81	116689290	11	13.8419	8.67993	9.33235	NA_peak_1272
chr11	116704546	116704619	74	116704588	8	7.4828	5.44629	3.48598	NA_peak_1273
chr11	116714324	116714419	96	116714374	26	27.4465	12.8971	22.4345	NA_peak_1274
chr11	116714626	116714685	60	116714668	9	6.74948	4.87092	2.90431	NA_peak_1275
chr11	116976577	116976621	45	116976610	7	7.72266	5.6042	3.70463	NA_peak_1276
chr11	117515789	117515864	76	117515829	13	15.1044	9.19842	10.5279	NA_peak_1277
chr11	117666847	117666910	64	117666876	18	23.3899	12.8639	18.501	NA_peak_1278
chr11	117710323	117710414	92	117710371	12	12.9742	8.15558	8.51851	NA_peak_1279
chr11	117710647	117710691	45	117710668	11	11.5579	7.48596	7.19703	NA_peak_1280
chr11	117830396	117830526	131	117830437	8	8.56957	6.05653	4.4738	NA_peak_1281
chr11	118151363	118151428	66	118151384	9	9.80877	6.68896	5.58109	NA_peak_1282
chr11	118216532	118216645	114	118216574	15	17.4948	10.2106	12.8196	NA_peak_1283
chr11	118280248	118280302	55	118280273	9	11.1387	7.35294	6.80038	NA_peak_1284
chr11	118947433	118947563	131	118947531	10	11.1572	7.35786	6.81805	NA_peak_1285
chr11	119352580	119352624	45	119352592	5	5.03284	4.09976	1.54314	NA_peak_1286
chr11	119804391	119804514	124	119804439	17	21.7176	12.1499	16.8821	NA_peak_1287
chr11	119948028	119948123	96	119948100	5	5.33568	4.25683	1.80384	NA_peak_1288
chr11	120206383	120206433	51	120206407	17	10.8184	5.77849	6.50121	NA_peak_1289
chr11	120206493	120206572	80	120206536	12	6.39314	4.16133	2.58861	NA_peak_1290
chr11	120209629	120209810	182	120209769	28	22.1775	9.1903	17.3286	NA_peak_1291
chr11	120298869	120299065	197	120298994	8	8.85637	6.2069	4.69778	NA_peak_1292
chr11	120328996	120329061	66	120329021	8	7.9694	5.72701	3.93157	NA_peak_1293
chr11	120346002	120346076	75	120346024	11	11.3051	7.34169	6.95811	NA_peak_1294
chr11	120434073	120434161	89	120434139	12	10.995	6.99113	6.6662	NA_peak_1295
chr11	120434760	120434824	65	120434790	11	10.0485	6.59703	5.80395	NA_peak_1296
chr11	120442801	120442879	79	120442855	8	6.73897	4.99722	2.89469	NA_peak_1297
chr11	120459978	120460045	68	120460022	6	5.95093	4.64037	2.1889	NA_peak_1298
chr11	120479104	120479148	45	120479139	8	7.9694	5.72701	3.93157	NA_peak_1299
chr11	120534789	120534835	47	120534828	7	7.29953	5.38358	3.31546	NA_peak_1300
chr11	120657620	120657688	69	120657650	9	10.4631	7.02741	6.16743	NA_peak_1301
chr11	120685325	120685451	127	120685380	30	37.7662	17.5191	32.4676	NA_peak_1302
chr11	121065760	121065813	54	121065787	9	10.8352	7.20981	6.51662	NA_peak_1303
chr11	121121283	121121406	124	121121293	6	6.47831	4.91918	2.66372	NA_peak_1304
chr11	121215623	121215765	143	121215651	11	13.022	8.27586	8.56332	NA_peak_1305
chr11	121474021	121474065	45	121474037	7	7.86521	5.67577	3.83536	NA_peak_1306
chr11	121534328	121534420	93	121534347	5	5.84625	4.50113	2.1889	NA_peak_1307
chr11	121563747	121563799	53	121563776	10	11.6876	7.63359	7.29784	NA_peak_1308
chr11	121843688	121843850	163	121843768	77	114.771	38.5852	107.994	NA_peak_1309
chr12	3109874	3110118	245	3109928	90	112.183	29.5983	105.479	NA_peak_1310
chr12	3309869	3309967	99	3309907	9	11.1387	7.35294	6.80038	NA_peak_1311
chr12	3426938	3426989	52	3426954	7	8.37829	5.92154	4.30042	NA_peak_1312
chr12	3776905	3776951	47	3776933	10	13.1837	8.33852	8.70348	NA_peak_1313
chr12	5011387	5011431	45	5011412	6	7.29521	5.30633	3.31238	NA_peak_1314
chr12	7809015	7809069	55	7809046	6	7.01833	5.18135	3.1369	NA_peak_1315
chr12	8506735	8506822	88	8506779	15	17.3368	10.1234	12.6682	NA_peak_1316
chr12	8680780	8680835	56	8680810	8	9.50983	6.5312	5.30508	NA_peak_1317
chr12	8928617	8928661	45	8928634	9	11.641	7.57863	7.25753	NA_peak_1318
chr12	8928904	8928948	45	8928917	6	7.25146	5.28701	3.31238	NA_peak_1319
chr12	10565680	10565724	45	10565681	5	5.9516	4.54828	2.1889	NA_peak_1320
chr12	11272962	11273054	93	11273015	14	19.6859	11.3707	14.9197	NA_peak_1321
chr12	15260364	15260435	72	15260398	33	50.1621	23.3036	44.6319	NA_peak_1322
chr12	15430368	15430441	74	15430421	5	5.9516	4.54828	2.1889	NA_peak_1323
chr12	16754627	16754717	91	16754671	71	123.546	46.8903	116.327	NA_peak_1324
chr12	16901683	16901755	73	16901725	11	13.7828	8.65177	9.27568	NA_peak_1325
chr12	16939313	16939361	49	16939336	13	18.0132	10.6127	13.3114	NA_peak_1326
chr12	17551782	17551889	108	17551853	8	9.98772	6.75169	5.74739	NA_peak_1327
chr12	17963862	17963907	46	17963873	6	6.0537	4.69641	2.28203	NA_peak_1328
chr12	20202483	20202527	45	20202516	8	9.78897	6.66173	5.5626	NA_peak_1329
chr12	21117637	21117731	95	21117680	7	8.4214	5.94133	4.34002	NA_peak_1330
chr12	21423320	21423414	95	21423348	13	15.9777	9.65517	11.3678	NA_peak_1331
chr12	21423761	21423838	78	21423799	5	5.10488	4.13793	1.60592	NA_peak_1332
chr12	25453561	25453610	50	25453579	13	18.0132	10.6127	13.3114	NA_peak_1333
chr12	25780891	25780935	45	25780911	6	6.63597	4.99822	2.80375	NA_peak_1334
chr12	32036191	32036247	57	32036213	7	8.09181	5.78662	4.04075	NA_peak_1335
chr12	33103244	33103288	45	33103255	8	9.37792	6.46784	5.1841	NA_peak_1336
chr12	34642517	34642602	86	34642553	10	13.1837	8.33852	8.70348	NA_peak_1337
chr12	36424289	36424333	45	36424321	8	10.148	6.82243	5.86999	NA_peak_1338
chr12	38774508	38774552	45	38774512	6	6.1066	4.72494	2.32972	NA_peak_1339
chr12	38775147	38775191	45	38775186	7	7.33012	5.39993	3.34375	NA_peak_1340
chr12	39387224	39387268	45	39387244	9	11.6453	7.58047	7.25753	NA_peak_1341
chr12	40949627	40949784	158	40949712	21	27.8904	14.6716	22.8655	NA_peak_1342
chr12	42241703	42241773	71	42241741	41	72.0954	31.8302	66.2451	NA_peak_1343
chr12	43767919	43767973	55	43767939	8	9.83765	6.684	5.60788	NA_peak_1344
chr12	43846519	43846644	126	43846615	10	11.5489	7.56274	7.1887	NA_peak_1345
chr12	45310990	45311034	45	45311024	6	7.29521	5.30633	3.31238	NA_peak_1346
chr12	45747966	45748010	45	45747993	8	9.98772	6.75169	5.74739	NA_peak_1347
chr12	45891582	45891626	45	45891610	7	7.79313	5.63976	3.76978	NA_peak_1348
chr12	46024607	46024652	46	46024627	10	13.1837	8.33852	8.70348	NA_peak_1349
chr12	47809000	47809173	174	47809042	7	8.69624	6.06438	4.54833	NA_peak_1350
chr12	50351722	50351785	64	50351755	9	10.9339	7.25689	6.60905	NA_peak_1351
chr12	50484959	50485011	53	50484975	7	7.15093	5.30328	3.25387	NA_peak_1352
chr12	52637897	52637941	45	52637919	9	11.6453	7.58047	7.25753	NA_peak_1353
chr12	53107374	53107498	125	53107418	8	10.148	6.82243	5.86999	NA_peak_1354
chr12	53605050	53605094	45	53605076	6	7.29521	5.30633	3.31238	NA_peak_1355
chr12	54008375	54008419	45	54008384	5	5.9516	4.54828	2.1889	NA_peak_1356
chr12	55340268	55340326	59	55340303	24	37.7231	18.9512	32.4268	NA_peak_1357
chr12	55757425	55757508	84	55757465	10	12.8022	8.16933	8.35468	NA_peak_1358
chr12	55797707	55798009	303	55797887	71	90.1701	27.9124	84.0103	NA_peak_1359
chr12	55798086	55798130	45	55798093	12	7.84796	5.03974	3.82086	NA_peak_1360
chr12	55811268	55811758	491	55811384	73	53.5534	10.896	47.9645	NA_peak_1361
chr12	55815176	55815576	401	55815325	72	43.823	8.28416	38.4059	NA_peak_1362
chr12	55819928	55820335	408	55820206	76	62.49	13.1804	56.7668	NA_peak_1363
chr12	55830570	55831017	448	55830672	73	60.5114	13.2379	54.8168	NA_peak_1364
chr12	55835333	55835728	396	55835600	74	47.4691	8.95469	41.9838	NA_peak_1365
chr12	55839225	55839634	410	55839490	74	56.8035	11.727	51.1601	NA_peak_1366
chr12	55896559	55896630	72	55896599	15	21.0061	11.9626	16.1966	NA_peak_1367
chr12	56225491	56225536	46	56225516	7	8.69624	6.06438	4.54833	NA_peak_1368
chr12	56330921	56330971	51	56330947	7	8.01447	5.74919	3.97104	NA_peak_1369
chr12	56331458	56331522	65	56331486	12	14.8808	9.16461	10.3139	NA_peak_1370
chr12	56422403	56422449	47	56422413	10	13.1837	8.33852	8.70348	NA_peak_1371
chr12	56499572	56499708	137	56499682	8	9.64672	6.59582	5.43126	NA_peak_1372
chr12	56593474	56593598	125	56593558	14	16.6183	9.88468	11.9737	NA_peak_1373
chr12	56937384	56937431	48	56937409	7	8.33576	5.90188	4.26234	NA_peak_1374
chr12	57446818	57446887	70	57446853	10	13.1837	8.33852	8.70348	NA_peak_1375
chr12	60114420	60114464	45	60114441	6	7.29521	5.30633	3.31238	NA_peak_1376
chr12	60141293	60141773	481	60141613	32	30.8981	12.7045	25.7834	NA_peak_1377
chr12	60141830	60141907	78	60141891	12	7.81948	5.02221	3.795	NA_peak_1378
chr12	60167955	60168020	66	60167969	6	7.21123	5.2691	3.3054	NA_peak_1379
chr12	60232215	60232334	120	60232294	7	7.79313	5.63976	3.76978	NA_peak_1380
chr12	60232485	60232563	79	60232521	7	7.79313	5.63976	3.76978	NA_peak_1381
chr12	63065830	63065912	83	63065907	6	7.29521	5.30633	3.31238	NA_peak_1382
chr12	63176963	63177069	107	63177050	6	6.0537	4.69641	2.28203	NA_peak_1383
chr12	63278731	63278831	101	63278816	6	6.0537	4.69641	2.28203	NA_peak_1384
chr12	63650268	63650324	57	63650296	7	7.33012	5.39993	3.34375	NA_peak_1385
chr12	63993067	63993122	56	63993109	7	8.69624	6.06438	4.54833	NA_peak_1386
chr12	64086084	64086155	72	64086123	7	7.7577	5.62193	3.73691	NA_peak_1387
chr12	64086781	64086825	45	64086811	8	8.78247	6.16861	4.62863	NA_peak_1388
chr12	64793063	64793164	102	64793091	8	10.148	6.82243	5.86999	NA_peak_1389
chr12	66137342	66137391	50	66137362	5	5.00933	4.08719	1.52228	NA_peak_1390
chr12	66174866	66174927	62	66174905	11	13.4973	8.51366	9.00242	NA_peak_1391
chr12	66273525	66273569	45	66273542	8	10.0391	6.77456	5.79569	NA_peak_1392
chr12	67016555	67016599	45	67016575	7	8.09181	5.78662	4.04075	NA_peak_1393
chr12	67037217	67037265	49	67037238	12	16.3705	9.85462	11.7349	NA_peak_1394
chr12	68160170	68160292	123	68160267	14	14.0284	8.41279	9.50964	NA_peak_1395
chr12	68160348	68160506	159	68160464	43	59.4315	24.6775	53.7499	NA_peak_1396
chr12	68160561	68160639	79	68160586	12	11.4905	7.29108	7.1338	NA_peak_1397
chr12	70259981	70260090	110	70260047	8	7.69064	5.56758	3.67568	NA_peak_1398
chr12	70284959	70285035	77	70284991	10	10.19	6.82382	5.9092	NA_peak_1399
chr12	70285143	70285266	124	70285199	14	15.5182	9.27931	10.9261	NA_peak_1400
chr12	70298026	70298125	100	70298053	9	9.77124	6.66889	5.54676	NA_peak_1401
chr12	70298187	70298287	101	70298246	11	12.4979	8.00267	8.06562	NA_peak_1402
chr12	70342872	70342946	75	70342909	7	7.58628	5.53442	3.57975	NA_peak_1403
chr12	70397722	70397817	96	70397731	7	7.72266	5.6042	3.70463	NA_peak_1404
chr12	70462686	70462730	45	70462704	9	9.73406	6.64894	5.51292	NA_peak_1405
chr12	70465358	70465402	45	70465373	8	8.60418	6.07492	4.50431	NA_peak_1406
chr12	70473138	70473224	87	70473165	14	17.0734	10.1249	12.4152	NA_peak_1407
chr12	70699201	70699256	56	70699227	12	16.3705	9.85462	11.7349	NA_peak_1408
chr12	70755054	70755230	177	70755095	19	24.6219	13.3378	19.6973	NA_peak_1409
chr12	70825753	70825806	54	70825791	10	11.9289	7.75467	7.52689	NA_peak_1410
chr12	70993941	70993987	47	70993953	7	8.59982	6.02183	4.50108	NA_peak_1411
chr12	71087992	71088050	59	71088019	12	16.2877	9.81873	11.6631	NA_peak_1412
chr12	71088225	71088312	88	71088280	6	7.29521	5.30633	3.31238	NA_peak_1413
chr12	71212915	71212978	64	71212954	10	11.5037	7.53941	7.1461	NA_peak_1414
chr12	71553906	71553967	62	71553931	10	12.9867	8.25206	8.52996	NA_peak_1415
chr12	71554133	71554196	64	71554152	8	9.93701	6.72897	5.69962	NA_peak_1416
chr12	71784695	71784921	227	71784847	8	9.74093	6.63962	5.51816	NA_peak_1417
chr12	71925895	71925947	53	71925922	9	10.1225	6.85401	5.86999	NA_peak_1418
chr12	71926456	71926608	153	71926522	13	15.6343	9.47867	11.0379	NA_peak_1419
chr12	71978780	71978824	45	71978793	6	7.29227	5.30504	3.31238	NA_peak_1420
chr12	72075681	72075761	81	72075724	11	13.7243	8.62379	9.2202	NA_peak_1421
chr12	72116519	72116582	64	72116530	6	7.01833	5.18135	3.1369	NA_peak_1422
chr12	72117026	72117097	72	72117065	15	21.0061	11.9626	16.1966	NA_peak_1423
chr12	72308322	72308397	76	72308356	5	5.50343	4.33996	1.94414	NA_peak_1424
chr12	73637380	73637452	73	73637417	8	10.148	6.82243	5.86999	NA_peak_1425
chr12	73862651	73862695	45	73862672	8	9.0481	6.30473	4.87729	NA_peak_1426
chr12	74147619	74147679	61	74147646	7	7.72266	5.6042	3.70463	NA_peak_1427
chr12	74387638	74387697	60	74387658	8	9.50983	6.5312	5.30508	NA_peak_1428
chr12	75065509	75065559	51	75065546	8	10.148	6.82243	5.86999	NA_peak_1429
chr12	75904897	75904962	66	75904937	25	25.7026	12.2094	20.7417	NA_peak_1430
chr12	75905137	75905191	55	75905166	23	22.9939	11.2703	18.1215	NA_peak_1431
chr12	75905243	75905315	73	75905280	50	64.061	24	58.323	NA_peak_1432
chr12	75905370	75905489	120	75905411	47	58.8742	22.4456	53.2025	NA_peak_1433
chr12	76697452	76697562	111	76697547	7	8.46508	5.96125	4.37957	NA_peak_1434
chr12	76770364	76770445	82	76770421	12	14.5942	9.02151	10.0498	NA_peak_1435
chr12	77470648	77470722	75	77470689	9	8.16973	5.75374	4.11283	NA_peak_1436
chr12	77471476	77471587	112	77471487	7	5.84902	4.54416	2.1889	NA_peak_1437
chr12	77504637	77504697	61	77504670	8	9.25067	6.40569	5.06558	NA_peak_1438
chr12	77505385	77505471	87	77505434	12	14.9401	9.19378	10.371	NA_peak_1439
chr12	78298050	78298094	45	78298071	9	11.6453	7.58047	7.25753	NA_peak_1440
chr12	79327382	79327468	87	79327456	8	10.0913	6.79758	5.84338	NA_peak_1441
chr12	79451931	79452106	176	79451974	21	29.9598	15.7087	24.8727	NA_peak_1442
chr12	79963053	79963142	90	79963105	8	9.0481	6.30473	4.87729	NA_peak_1443
chr12	80360330	80360381	52	80360354	13	18.0132	10.6127	13.3114	NA_peak_1444
chr12	80398405	80398449	45	80398406	5	5.59207	4.38276	2.01746	NA_peak_1445
chr12	80507291	80507335	45	80507307	9	11.6453	7.58047	7.25753	NA_peak_1446
chr12	81213875	81214017	143	81213960	23	24.085	11.9255	19.1766	NA_peak_1447
chr12	81361282	81361330	49	81361294	11	11.904	7.68	7.50342	NA_peak_1448
chr12	81744723	81744816	94	81744811	7	8.37829	5.92154	4.30042	NA_peak_1449
chr12	81891559	81891623	65	81891593	7	7.90187	5.69395	3.86928	NA_peak_1450
chr12	82046507	82046586	80	82046547	12	12.7734	8.04207	8.32777	NA_peak_1451
chr12	82046951	82047031	81	82046968	9	8.87343	6.16903	4.71414	NA_peak_1452
chr12	82379702	82379760	59	82379746	6	7.29521	5.30633	3.31238	NA_peak_1453
chr12	82695965	82696048	84	82695997	10	13.1837	8.33852	8.70348	NA_peak_1454
chr12	83183606	83183654	49	83183632	10	13.1837	8.33852	8.70348	NA_peak_1455
chr12	83270421	83270508	88	83270483	17	21.7176	12.1499	16.8821	NA_peak_1456
chr12	83880456	83880511	56	83880490	12	16.3705	9.85462	11.7349	NA_peak_1457
chr12	85029180	85029287	108	85029221	7	7.58628	5.53442	3.57975	NA_peak_1458
chr12	85262759	85262803	45	85262790	7	8.59982	6.02183	4.50108	NA_peak_1459
chr12	85394566	85394620	55	85394592	7	8.69624	6.06438	4.54833	NA_peak_1460
chr12	85758229	85758281	53	85758269	8	10.148	6.82243	5.86999	NA_peak_1461
chr12	86337307	86337366	60	86337335	8	9.98772	6.75169	5.74739	NA_peak_1462
chr12	86451813	86451875	63	86451850	7	8.69624	6.06438	4.54833	NA_peak_1463
chr12	86680235	86680283	49	86680250	8	10.0391	6.77456	5.79569	NA_peak_1464
chr12	86715616	86715692	77	86715650	7	8.33576	5.90188	4.26234	NA_peak_1465
chr12	86814856	86814918	63	86814878	10	13.1837	8.33852	8.70348	NA_peak_1466
chr12	87165814	87165858	45	87165833	5	5.9516	4.54828	2.1889	NA_peak_1467
chr12	88607689	88607733	45	88607702	7	8.25236	5.86295	4.18648	NA_peak_1468
chr12	91235438	91235482	45	91235461	9	11.6453	7.58047	7.25753	NA_peak_1469
chr12	91320508	91320553	46	91320522	10	11.8796	7.73015	7.47987	NA_peak_1470
chr12	92079259	92079380	122	92079272	6	6.50912	4.93479	2.69127	NA_peak_1471
chr12	92493434	92493481	48	92493451	9	11.6453	7.58047	7.25753	NA_peak_1472
chr12	92826956	92827048	93	92827014	9	7.72721	5.48396	3.70904	NA_peak_1473
chr12	92828280	92828414	135	92828352	27	32.3206	15.4313	27.1672	NA_peak_1474
chr12	93087482	93087536	55	93087498	6	7.29521	5.30633	3.31238	NA_peak_1475
chr12	93632604	93632670	67	93632633	16	23.1134	12.8868	18.2321	NA_peak_1476
chr12	94815478	94815637	160	94815564	21	32.0946	16.677	26.9464	NA_peak_1477
chr12	95145004	95145049	46	95145039	9	11.6453	7.58047	7.25753	NA_peak_1478
chr12	95651765	95651827	63	95651794	20	30.2559	15.919	25.159	NA_peak_1479
chr12	96315212	96315266	55	96315239	14	19.6859	11.3707	14.9197	NA_peak_1480
chr12	96498074	96498118	45	96498087	9	11.3544	7.45156	7.0047	NA_peak_1481
chr12	97060798	97060857	60	97060827	10	11.8796	7.73015	7.47987	NA_peak_1482
chr12	98299657	98299984	328	98299693	31	40.9863	19.0024	35.6249	NA_peak_1483
chr12	100386417	100386468	52	100386430	8	8.81923	6.18769	4.66273	NA_peak_1484
chr12	100698701	100698745	45	100698725	9	11.6453	7.58047	7.25753	NA_peak_1485
chr12	100883358	100883412	55	100883386	13	18.0132	10.6127	13.3114	NA_peak_1486
chr12	101437701	101437887	187	101437773	22	27.5718	14.268	22.5565	NA_peak_1487
chr12	102321844	102321911	68	102321886	7	8.55428	6.0015	4.45956	NA_peak_1488
chr12	102322015	102322059	45	102322034	6	7.13246	5.23364	3.2367	NA_peak_1489
chr12	103214212	103214262	51	103214248	8	9.69352	6.61765	5.47497	NA_peak_1490
chr12	104116609	104116653	45	104116624	7	8.21146	5.84368	4.14919	NA_peak_1491
chr12	104116824	104116897	74	104116862	12	15.3742	9.40326	10.7863	NA_peak_1492
chr12	104131177	104131229	53	104131204	15	21.3865	12.1288	16.5616	NA_peak_1493
chr12	106270384	106270434	51	106270402	6	6.27185	4.81265	2.47902	NA_peak_1494
chr12	106674356	106674437	82	106674400	14	19.6859	11.3707	14.9197	NA_peak_1495
chr12	106762954	106763033	80	106762994	52	91.383	38.0884	85.2092	NA_peak_1496
chr12	109792935	109793009	75	109792983	7	8.59982	6.02183	4.50108	NA_peak_1497
chr12	110030547	110030592	46	110030558	9	9.28014	6.4	5.094	NA_peak_1498
chr12	110030830	110030948	119	110030910	8	8.08749	5.79337	4.03884	NA_peak_1499
chr12	110132532	110132593	62	110132554	10	13.179	8.33649	8.70348	NA_peak_1500
chr12	111829772	111829816	45	111829808	8	9.08771	6.32467	4.91379	NA_peak_1501
chr12	111839688	111839753	66	111839714	11	14.7598	9.09657	10.1981	NA_peak_1502
chr12	111934467	111934532	66	111934498	17	20.3555	11.4213	15.5686	NA_peak_1503
chr12	112127511	112127588	78	112127555	10	13.1837	8.33852	8.70348	NA_peak_1504
chr12	112217132	112217180	49	112217155	8	10.148	6.82243	5.86999	NA_peak_1505
chr12	112276938	112277009	72	112276974	7	8.21146	5.84368	4.14919	NA_peak_1506
chr12	112277602	112277651	50	112277620	11	13.7828	8.65177	9.27568	NA_peak_1507
chr12	112616010	112616169	160	112616130	7	7.52025	5.50017	3.51912	NA_peak_1508
chr12	112775951	112776130	180	112776106	8	7.63749	5.53676	3.62762	NA_peak_1509
chr12	112776429	112776504	76	112776454	7	6.54694	4.96278	2.72505	NA_peak_1510
chr12	112951505	112951549	45	112951526	8	8.78247	6.16861	4.62863	NA_peak_1511
chr12	112997099	112997196	98	112997166	7	8.4214	5.94133	4.34002	NA_peak_1512
chr12	113052002	113052046	45	113052022	7	8.01447	5.74919	3.97104	NA_peak_1513
chr12	113052425	113052562	138	113052466	6	6.76897	5.06329	2.92039	NA_peak_1514
chr12	113341915	113341967	53	113341936	12	16.3705	9.85462	11.7349	NA_peak_1515
chr12	113790385	113790465	81	113790440	7	8.69624	6.06438	4.54833	NA_peak_1516
chr12	113826986	113827125	140	113827088	7	8.01447	5.74919	3.97104	NA_peak_1517
chr12	113931691	113931783	93	113931710	7	8.29379	5.88235	4.2242	NA_peak_1518
chr12	113947206	113947250	45	113947233	9	11.1915	7.37735	6.85061	NA_peak_1519
chr12	114040780	114040840	61	114040802	5	5.9516	4.54828	2.1889	NA_peak_1520
chr12	114214701	114214848	148	114214756	11	13.5531	8.54093	9.05653	NA_peak_1521
chr12	114394666	114394722	57	114394695	11	14.7598	9.09657	10.1981	NA_peak_1522
chr12	116270648	116270696	49	116270672	12	16.3705	9.85462	11.7349	NA_peak_1523
chr12	116688374	116688420	47	116688383	11	14.0238	8.76552	9.50518	NA_peak_1524
chr12	117519671	117519801	131	117519749	14	18.4583	10.8147	13.7414	NA_peak_1525
chr12	119540149	119540193	45	119540158	6	7.29521	5.30633	3.31238	NA_peak_1526
chr12	119922414	119922488	75	119922455	8	9.37792	6.46784	5.1841	NA_peak_1527
chr13	3372311	3372461	151	3372357	26	33.3165	16.3389	28.1389	NA_peak_1528
chr13	3372515	3372563	49	3372531	14	15.1631	9.07716	10.584	NA_peak_1529
chr13	3372741	3372786	46	3372771	12	12.4674	7.86687	8.03656	NA_peak_1530
chr13	3892704	3892759	56	3892735	7	8.46508	5.96125	4.37957	NA_peak_1531
chr13	5277477	5277521	45	5277495	8	8.50135	6.02007	4.41311	NA_peak_1532
chr13	5860333	5860448	116	5860350	11	10.901	7.1069	6.57828	NA_peak_1533
chr13	6547403	6547503	101	6547436	12	15.31	9.37275	10.725	NA_peak_1534
chr13	7601202	7601273	72	7601241	16	21.1538	11.9845	16.34	NA_peak_1535
chr13	8995216	8995260	45	8995236	6	6.80325	5.07983	2.95026	NA_peak_1536
chr13	9093212	9093256	45	9093246	8	10.0913	6.79758	5.84338	NA_peak_1537
chr13	9763568	9763674	107	9763605	6	6.57182	4.9663	2.74653	NA_peak_1538
chr13	9833658	9833738	81	9833701	18	21.5077	11.8528	16.6789	NA_peak_1539
chr13	12350373	12350428	56	12350400	6	7.29521	5.30633	3.31238	NA_peak_1540
chr13	12742617	12742661	45	12742628	7	7.36102	5.41638	3.37223	NA_peak_1541
chr13	13485821	13485865	45	13485832	7	7.68801	5.58659	3.67378	NA_peak_1542
chr13	13953136	13953260	125	13953231	22	33.1435	17.0813	27.9721	NA_peak_1543
chr13	14074283	14074342	60	14074312	14	19.6859	11.3707	14.9197	NA_peak_1544
chr13	14156052	14156125	74	14156084	12	15.6391	9.5273	11.0418	NA_peak_1545
chr13	14619216	14619260	45	14619245	7	8.69624	6.06438	4.54833	NA_peak_1546
chr13	14705244	14705288	45	14705260	8	9.69352	6.61765	5.47497	NA_peak_1547
chr13	17479513	17479557	45	17479539	9	11.6453	7.58047	7.25753	NA_peak_1548
chr13	17787255	17787334	80	17787292	14	18.0299	10.6082	13.3277	NA_peak_1549
chr13	18036131	18036197	67	18036172	7	8.37829	5.92154	4.30042	NA_peak_1550
chr13	18085092	18085143	52	18085104	7	8.17108	5.82454	4.11283	NA_peak_1551
chr13	18096945	18096989	45	18096961	7	7.55309	5.51724	3.54961	NA_peak_1552
chr13	21272094	21272154	61	21272112	5	5.50343	4.33996	1.94414	NA_peak_1553
chr13	21494382	21494450	69	21494422	7	8.69624	6.06438	4.54833	NA_peak_1554
chr13	21494541	21494585	45	21494563	7	8.69624	6.06438	4.54833	NA_peak_1555
chr13	21593235	21593279	45	21593249	6	7.29521	5.30633	3.31238	NA_peak_1556
chr13	21727635	21727689	55	21727657	7	7.29953	5.38358	3.31546	NA_peak_1557
chr13	21807677	21807982	306	21807902	43	29.9852	8.944	24.8979	NA_peak_1558
chr13	21808319	21808640	322	21808388	41	27.5354	8.39161	22.5209	NA_peak_1559
chr13	21809517	21809881	365	21809587	51	32.1377	8.13072	26.9884	NA_peak_1560
chr13	21813362	21813622	261	21813492	37	24.021	7.80288	19.1145	NA_peak_1561
chr13	21813988	21814296	309	21814245	30	19.2822	7.23454	14.5358	NA_peak_1562
chr13	21826944	21827289	346	21827203	51	64.1082	23.5241	58.3701	NA_peak_1563
chr13	21842088	21842396	309	21842236	37	27.577	9.36999	22.5617	NA_peak_1564
chr13	21845355	21845720	366	21845579	24	14.3224	6.15764	9.78943	NA_peak_1565
chr13	21845983	21846313	331	21846098	36	26.5031	9.13355	21.5203	NA_peak_1566
chr13	21872156	21872467	312	21872317	25	14.2129	5.91245	9.68505	NA_peak_1567
chr13	21874819	21875233	415	21875167	68	50.8282	11.0533	45.2856	NA_peak_1568
chr13	21878757	21879084	328	21878925	38	24.3824	7.74347	19.4659	NA_peak_1569
chr13	21879474	21879729	256	21879505	33	19.8462	6.8673	15.0758	NA_peak_1570
chr13	21901475	21901536	62	21901494	20	8.07699	3.91755	4.02911	NA_peak_1571
chr13	21901664	21902053	390	21901872	43	28.1703	8.22199	23.1367	NA_peak_1572
chr13	21902332	21902711	380	21902417	44	29.1493	8.39474	24.0869	NA_peak_1573
chr13	21903677	21904141	465	21903788	45	30.1361	8.56691	25.0452	NA_peak_1574
chr13	21923636	21924061	426	21923910	43	29.3953	8.70512	24.326	NA_peak_1575
chr13	21924967	21925342	376	21925255	31	17.6839	6.33663	12.9999	NA_peak_1576
chr13	21925623	21926002	380	21925728	37	23.3302	7.51805	18.4425	NA_peak_1577
chr13	21926144	21926188	45	21926180	18	7.1688	3.74569	3.27098	NA_peak_1578
chr13	22127080	22127412	333	22127309	41	35.3878	11.9471	30.1419	NA_peak_1579
chr13	22127760	22128086	327	22127864	37	27.6669	9.41177	22.6489	NA_peak_1580
chr13	22132896	22133197	302	22133061	38	24.5018	7.79221	19.5808	NA_peak_1581
chr13	22134461	22134787	327	22134586	34	21.9593	7.5643	17.1164	NA_peak_1582
chr13	22135112	22135204	93	22135176	27	15.3475	6.05733	10.761	NA_peak_1583
chr13	22135269	22135452	184	22135390	34	21.9593	7.5643	17.1164	NA_peak_1584
chr13	23622955	23623283	329	23623182	45	32.3493	9.44559	27.1956	NA_peak_1585
chr13	23625813	23626120	308	23625850	42	28.9731	8.75675	23.915	NA_peak_1586
chr13	23627327	23627683	357	23627397	53	41.4287	11.1501	36.0596	NA_peak_1587
chr13	23634892	23635167	276	23634995	34	27.155	10.0071	22.15	NA_peak_1588
chr13	23636335	23636838	504	23636414	49	45.8201	14.3699	40.3659	NA_peak_1589
chr13	23636905	23637033	129	23637011	19	11.5493	5.76286	7.18904	NA_peak_1590
chr13	23643209	23643527	319	23643303	32	24.1298	9.0622	19.2198	NA_peak_1591
chr13	23646955	23647598	644	23647138	35	27.3759	9.82533	22.3657	NA_peak_1592
chr13	23647671	23647767	97	23647730	17	9.31876	4.95527	5.12987	NA_peak_1593
chr13	23653530	23653675	146	23653569	21	16.7513	8.18605	12.1031	NA_peak_1594
chr13	23653748	23654235	488	23654142	52	58.3656	19.754	52.7012	NA_peak_1595
chr13	23662633	23662866	234	23662823	36	20.1537	6.45274	15.373	NA_peak_1596
chr13	23663307	23663644	338	23663389	48	29.3036	7.69412	24.2365	NA_peak_1597
chr13	23665746	23665805	60	23665777	33	15.6353	5.23883	11.0387	NA_peak_1598
chr13	23665889	23666013	125	23665971	42	23.3061	6.62558	18.4194	NA_peak_1599
chr13	23666382	23666692	311	23666432	43	24.1701	6.76559	19.259	NA_peak_1600
chr13	23667685	23667963	279	23667750	53	35.4844	8.90722	30.2368	NA_peak_1601
chr13	23673448	23673938	491	23673593	44	38.4372	12.4654	33.1257	NA_peak_1602
chr13	23677477	23677822	346	23677657	39	32.7488	11.2771	27.5863	NA_peak_1603
chr13	23713407	23713657	251	23713596	17	12.8407	6.95383	8.39107	NA_peak_1604
chr13	23713807	23714435	629	23714172	34	33.8156	13.616	28.6274	NA_peak_1605
chr13	23775430	23775626	197	23775573	32	26.2374	10.1398	21.2631	NA_peak_1606
chr13	23775680	23775786	107	23775731	24	17.3043	7.68167	12.6371	NA_peak_1607
chr13	23776109	23776451	343	23776189	42	38.5563	13.2125	33.243	NA_peak_1608
chr13	23789628	23789873	246	23789745	11	8.32957	5.52995	4.25831	NA_peak_1609
chr13	23789950	23790331	382	23790176	37	42.4997	17.4392	37.1112	NA_peak_1610
chr13	23830680	23831241	562	23830892	35	31.4272	11.9186	26.299	NA_peak_1611
chr13	23831382	23831674	293	23831523	25	19.1422	8.40744	14.4011	NA_peak_1612
chr13	23836990	23837385	396	23837170	50	45.6225	13.9192	40.1722	NA_peak_1613
chr13	23838077	23838214	138	23838137	23	14.1844	6.29508	9.65796	NA_peak_1614
chr13	23838813	23838985	173	23838926	26	14.4698	5.84669	9.93187	NA_peak_1615
chr13	23843118	23843367	250	23843230	42	32.0581	10.0773	26.9134	NA_peak_1616
chr13	23844252	23844611	360	23844321	55	46.6773	12.7868	41.2077	NA_peak_1617
chr13	23848989	23849184	196	23849149	48	32.402	8.80108	27.2474	NA_peak_1618
chr13	23852732	23853030	299	23852762	39	25.52	7.9992	20.5634	NA_peak_1619
chr13	23853855	23854134	280	23854029	55	44.4511	11.8493	39.0235	NA_peak_1620
chr13	23855573	23855685	113	23855598	20	10.9245	5.24803	6.60094	NA_peak_1621
chr13	24025663	24025809	147	24025753	37	54.1937	24.1807	48.5962	NA_peak_1622
chr13	24818094	24818150	57	24818120	14	19.6859	11.3707	14.9197	NA_peak_1623
chr13	24893052	24893184	133	24893145	19	23.7526	12.8742	18.8544	NA_peak_1624
chr13	24923551	24923611	61	24923579	12	15.8467	9.6225	11.2424	NA_peak_1625
chr13	25142291	25142525	235	25142332	19	25.2567	13.6659	20.3104	NA_peak_1626
chr13	26533876	26533926	51	26533892	14	16.2462	9.68367	11.6242	NA_peak_1627
chr13	27260508	27260552	45	27260536	6	6.9087	5.13008	3.04225	NA_peak_1628
chr13	28222190	28222234	45	28222199	6	6.63597	4.99822	2.80375	NA_peak_1629
chr13	29045460	29045558	99	29045486	5	4.98605	4.0747	1.50204	NA_peak_1630
chr13	31898243	31898306	64	31898293	7	7.68801	5.58659	3.67378	NA_peak_1631
chr13	32430731	32430779	49	32430765	8	10.148	6.82243	5.86999	NA_peak_1632
chr13	33034013	33034083	71	33034055	6	6.50912	4.93479	2.69127	NA_peak_1633
chr13	33511236	33511287	52	33511256	9	10.205	6.89655	5.92319	NA_peak_1634
chr13	34169822	34169884	63	34169851	8	9.88699	6.70641	5.65309	NA_peak_1635
chr13	34744483	34744530	48	34744514	8	9.42136	6.48882	5.22357	NA_peak_1636
chr13	35101407	35101451	45	35101437	7	7.20952	5.33511	3.3054	NA_peak_1637
chr13	35130229	35130354	126	35130269	13	17.0086	10.1596	12.3521	NA_peak_1638
chr13	38129091	38129169	79	38129135	7	8.69624	6.06438	4.54833	NA_peak_1639
chr13	38726871	38726933	63	38726914	7	8.69624	6.06438	4.54833	NA_peak_1640
chr13	38750832	38750878	47	38750858	10	12.0802	7.82918	7.66943	NA_peak_1641
chr13	38982133	38982228	96	38982163	5	5.9516	4.54828	2.1889	NA_peak_1642
chr13	40500310	40500354	45	40500326	8	10.148	6.82243	5.86999	NA_peak_1643
chr13	40722054	40722117	64	40722083	7	8.4214	5.94133	4.34002	NA_peak_1644
chr13	40818146	40818197	52	40818176	7	8.69624	6.06438	4.54833	NA_peak_1645
chr13	41010050	41010097	48	41010069	11	13.4973	8.51366	9.00242	NA_peak_1646
chr13	41096599	41096646	48	41096622	8	9.83765	6.684	5.60788	NA_peak_1647
chr13	41111667	41111744	78	41111707	9	11.2451	7.40192	6.90126	NA_peak_1648
chr13	41701265	41701365	101	41701277	6	7.29521	5.30633	3.31238	NA_peak_1649
chr13	42190125	42190236	112	42190185	8	8.74609	6.14964	4.5943	NA_peak_1650
chr13	42190301	42190396	96	42190338	9	10.0819	6.83293	5.83571	NA_peak_1651
chr13	42190524	42190661	138	42190560	9	10.002	6.79117	5.76053	NA_peak_1652
chr13	43266727	43266835	109	43266752	5	5.9516	4.54828	2.1889	NA_peak_1653
chr13	43399431	43399524	94	43399488	9	10.6449	7.11744	6.33823	NA_peak_1654
chr13	43576593	43576638	46	43576599	8	9.78897	6.66173	5.5626	NA_peak_1655
chr13	43576791	43576844	54	43576831	7	8.50937	5.98131	4.41878	NA_peak_1656
chr13	43864733	43864782	50	43864751	13	18.0132	10.6127	13.3114	NA_peak_1657
chr13	44932523	44932579	57	44932557	14	19.6859	11.3707	14.9197	NA_peak_1658
chr13	44964951	44965035	85	44964995	25	37.2311	18.6246	31.9444	NA_peak_1659
chr13	44965211	44965364	154	44965323	16	21.3904	12.0996	16.5652	NA_peak_1660
chr13	45485104	45485223	120	45485149	15	19.9968	11.4984	15.2221	NA_peak_1661
chr13	45493977	45494037	61	45494009	18	26.1871	14.2056	21.2139	NA_peak_1662
chr13	46823280	46823448	169	46823374	16	19.6893	11.236	14.9228	NA_peak_1663
chr13	46823541	46823585	45	46823551	7	7.12204	5.28751	3.2295	NA_peak_1664
chr13	48356095	48356139	45	48356095	5	5.81294	4.48598	2.1889	NA_peak_1665
chr13	48356472	48356590	119	48356525	14	19.1619	11.14	14.4196	NA_peak_1666
chr13	48641267	48641352	86	48641273	6	6.44784	4.90368	2.63716	NA_peak_1667
chr13	48641778	48641855	78	48641811	7	7.68801	5.58659	3.67378	NA_peak_1668
chr13	48973988	48974046	59	48974020	8	9.93701	6.72897	5.69962	NA_peak_1669
chr13	49063769	49063860	92	49063792	7	8.01447	5.74919	3.97104	NA_peak_1670
chr13	49516331	49516425	95	49516373	9	10.7868	7.18649	6.47084	NA_peak_1671
chr13	49777301	49777345	45	49777332	6	7.29521	5.30633	3.31238	NA_peak_1672
chr13	50990170	50990214	45	50990206	6	6.0537	4.69641	2.28203	NA_peak_1673
chr13	51196283	51196364	82	51196347	7	8.69287	6.0629	4.54833	NA_peak_1674
chr13	51298025	51298417	393	51298312	45	54.8777	21.0671	49.2665	NA_peak_1675
chr13	51740668	51740759	92	51740715	13	16.0969	9.71548	11.4818	NA_peak_1676
chr13	51747018	51747194	177	51747157	10	10.4654	6.9797	6.16912	NA_peak_1677
chr13	51942020	51942178	159	51942068	17	19.786	11.1043	15.0173	NA_peak_1678
chr13	52838049	52838103	55	52838088	8	10.148	6.82243	5.86999	NA_peak_1679
chr13	53024946	53025006	61	53024973	7	8.69624	6.06438	4.54833	NA_peak_1680
chr13	53365278	53365359	82	53365318	59	100.691	40.255	94.2695	NA_peak_1681
chr13	53472641	53472799	159	53472772	12	15.8467	9.6225	11.2424	NA_peak_1682
chr13	53838034	53838126	93	53838082	7	8.69624	6.06438	4.54833	NA_peak_1683
chr13	54570142	54570187	46	54570155	8	10.0913	6.79758	5.84338	NA_peak_1684
chr13	54605151	54605237	87	54605200	12	15.9178	9.65466	11.3106	NA_peak_1685
chr13	54723198	54723250	53	54723220	8	10.148	6.82243	5.86999	NA_peak_1686
chr13	54795684	54795730	47	54795725	9	10.002	6.79117	5.76053	NA_peak_1687
chr13	54890841	54890967	127	54890894	6	7.13246	5.23364	3.2367	NA_peak_1688
chr13	55201472	55201535	64	55201498	6	6.50912	4.93479	2.69127	NA_peak_1689
chr13	55206687	55206779	93	55206722	11	13.4973	8.51366	9.00242	NA_peak_1690
chr13	55423395	55423449	55	55423423	10	9.42847	6.37866	5.23038	NA_peak_1691
chr13	55546695	55546748	54	55546712	12	13.3567	8.3682	8.8691	NA_peak_1692
chr13	55614670	55614814	145	55614758	21	25.3371	13.277	20.3875	NA_peak_1693
chr13	55694531	55694591	61	55694553	10	13.1837	8.33852	8.70348	NA_peak_1694
chr13	55701362	55701421	60	55701398	12	15.31	9.37275	10.725	NA_peak_1695
chr13	55794276	55794347	72	55794305	14	16.5097	9.8264	11.8686	NA_peak_1696
chr13	55794487	55794595	109	55794519	8	8.30427	5.91327	4.23375	NA_peak_1697
chr13	56236779	56236844	66	56236816	7	8.33576	5.90188	4.26234	NA_peak_1698
chr13	56804504	56804681	178	56804598	8	9.46532	6.50995	5.26397	NA_peak_1699
chr13	57079334	57079378	45	57079354	9	10.332	6.96136	6.04354	NA_peak_1700
chr13	58229837	58229884	48	58229865	9	9.51803	6.53168	5.31242	NA_peak_1701
chr13	58375453	58375506	54	58375495	7	8.69624	6.06438	4.54833	NA_peak_1702
chr13	58503399	58503451	53	58503439	9	9.38033	6.45578	5.18589	NA_peak_1703
chr13	60198566	60198610	45	60198573	6	7.29521	5.30633	3.31238	NA_peak_1704
chr13	60543747	60543832	86	60543765	6	7.29521	5.30633	3.31238	NA_peak_1705
chr13	60777957	60778021	65	60777996	22	33.2722	17.1386	28.0955	NA_peak_1706
chr13	60957323	60957394	72	60957351	5	5.41804	4.29799	1.87362	NA_peak_1707
chr13	63664736	63664780	45	63664740	7	7.48775	5.48321	3.48934	NA_peak_1708
chr13	64263239	64263289	51	64263246	6	7.29521	5.30633	3.31238	NA_peak_1709
chr13	64471518	64471604	87	64471576	14	18.7612	10.9569	14.0351	NA_peak_1710
chr13	65342748	65342832	85	65342791	9	11.5821	7.55287	7.22004	NA_peak_1711
chr13	68721135	68721207	73	68721170	10	12.1839	7.87966	7.76822	NA_peak_1712
chr13	69750941	69751035	95	69750978	9	11.6453	7.58047	7.25753	NA_peak_1713
chr13	70776597	70776668	72	70776602	6	7.29521	5.30633	3.31238	NA_peak_1714
chr13	73604662	73604727	66	73604686	8	9.46532	6.50995	5.26397	NA_peak_1715
chr13	73741352	73741432	81	73741389	10	12.1839	7.87966	7.76822	NA_peak_1716
chr13	74487791	74487875	85	74487808	9	11.5821	7.55287	7.22004	NA_peak_1717
chr13	74543869	74543916	48	74543889	9	11.6453	7.58047	7.25753	NA_peak_1718
chr13	74665921	74665983	63	74665951	41	26.8451	8.11437	21.849	NA_peak_1719
chr13	74666151	74666243	93	74666192	81	73.6023	15.8561	67.7332	NA_peak_1720
chr13	74666412	74666499	88	74666452	79	70.9845	15.4559	65.1499	NA_peak_1721
chr13	74666690	74666772	83	74666730	67	55.9095	13.1148	50.2843	NA_peak_1722
chr13	74667039	74667158	120	74667116	66	54.6983	12.9219	49.0915	NA_peak_1723
chr13	74667354	74667427	74	74667386	23	10.6106	4.62874	6.30628	NA_peak_1724
chr13	74667484	74667578	95	74667531	81	73.4567	15.8011	67.5893	NA_peak_1725
chr13	74667956	74668046	91	74668002	83	75.9447	16.1445	70.0498	NA_peak_1726
chr13	74777511	74777555	45	74777536	8	10.148	6.82243	5.86999	NA_peak_1727
chr13	75309568	75309612	45	75309575	6	6.76897	5.06329	2.92039	NA_peak_1728
chr13	75814543	75814615	73	75814543	6	6.16057	4.75382	2.37872	NA_peak_1729
chr13	75844968	75845042	75	75844999	11	14.7598	9.09657	10.1981	NA_peak_1730
chr13	76236267	76236312	46	76236293	8	10.148	6.82243	5.86999	NA_peak_1731
chr13	77444219	77444281	63	77444243	26	41.5617	20.4673	36.1895	NA_peak_1732
chr13	77578167	77578308	142	77578215	90	134.579	42.0226	126.507	NA_peak_1733
chr13	78927607	78927668	62	78927640	17	24.865	13.6448	19.9299	NA_peak_1734
chr13	80163434	80163499	66	80163460	7	8.17108	5.82454	4.11283	NA_peak_1735
chr13	81022683	81022758	76	81022721	8	8.60418	6.07492	4.50431	NA_peak_1736
chr13	81203912	81203956	45	81203935	9	10.5078	7.0497	6.20916	NA_peak_1737
chr13	81922529	81922600	72	81922557	8	10.148	6.82243	5.86999	NA_peak_1738
chr13	84250547	84250595	49	84250571	11	12.8248	8.17439	8.37578	NA_peak_1739
chr13	85329057	85329101	45	85329072	7	8.69624	6.06438	4.54833	NA_peak_1740
chr13	85429215	85429262	48	85429256	7	8.69624	6.06438	4.54833	NA_peak_1741
chr13	87312932	87312976	45	87312969	8	9.29259	6.42628	5.10486	NA_peak_1742
chr13	87496074	87496124	51	87496095	6	6.02764	4.68227	2.25845	NA_peak_1743
chr13	88551177	88551221	45	88551205	9	11.6453	7.58047	7.25753	NA_peak_1744
chr13	90803249	90803293	45	90803251	6	6.98131	5.16415	3.10479	NA_peak_1745
chr13	90814631	90814682	52	90814658	10	13.1837	8.33852	8.70348	NA_peak_1746
chr13	91062784	91062837	54	91062816	14	14.3957	8.63061	9.85974	NA_peak_1747
chr13	92863433	92863477	45	92863450	9	11.6453	7.58047	7.25753	NA_peak_1748
chr13	93124849	93124913	65	93124882	6	6.98131	5.16415	3.10479	NA_peak_1749
chr13	93962459	93962561	103	93962472	7	8.21146	5.84368	4.14919	NA_peak_1750
chr13	94711169	94711214	46	94711201	10	13.1837	8.33852	8.70348	NA_peak_1751
chr13	96538418	96538470	53	96538438	14	19.6859	11.3707	14.9197	NA_peak_1752
chr13	97440694	97440828	135	97440718	6	6.73511	5.04686	2.89093	NA_peak_1753
chr13	97907972	97908036	65	97907993	5	5.9491	4.54718	2.1889	NA_peak_1754
chr13	97960508	97960569	62	97960535	17	24.865	13.6448	19.9299	NA_peak_1755
chr13	98011057	98011144	88	98011125	6	6.54029	4.9505	2.71913	NA_peak_1756
chr13	99032852	99032906	55	99032871	8	10.148	6.82243	5.86999	NA_peak_1757
chr13	99696175	99696268	94	99696241	8	9.50983	6.5312	5.30508	NA_peak_1758
chr13	100285373	100285417	45	100285399	6	6.35842	4.85774	2.55709	NA_peak_1759
chr13	100560930	100560980	51	100560961	9	11.6453	7.58047	7.25753	NA_peak_1760
chr13	100873944	100874102	159	100874075	10	13.0499	8.28001	8.59016	NA_peak_1761
chr13	101580914	101580958	45	101580926	9	11.6453	7.58047	7.25753	NA_peak_1762
chr13	101603306	101603350	45	101603329	7	8.69624	6.06438	4.54833	NA_peak_1763
chr13	104364495	104364540	46	104364510	10	12.8629	8.19672	8.41212	NA_peak_1764
chr13	104711037	104711091	55	104711051	8	9.88699	6.70641	5.65309	NA_peak_1765
chr13	105050521	105050565	45	105050549	9	11.6453	7.58047	7.25753	NA_peak_1766
chr13	105985882	105985936	55	105985905	12	16.3705	9.85462	11.7349	NA_peak_1767
chr13	107737276	107737322	47	107737295	7	8.25236	5.86295	4.18648	NA_peak_1768
chr13	108680235	108680284	50	108680264	7	7.68801	5.58659	3.67378	NA_peak_1769
chr13	108680519	108680585	67	108680552	6	6.50912	4.93479	2.69127	NA_peak_1770
chr13	108834481	108834552	72	108834516	6	6.9087	5.13008	3.04225	NA_peak_1771
chr13	109997497	109997541	45	109997518	6	7.29521	5.30633	3.31238	NA_peak_1772
chr13	111158961	111159071	111	111158983	11	14.6836	9.06344	10.1354	NA_peak_1773
chr13	111185234	111185415	182	111185304	21	21.8536	11.2331	17.0139	NA_peak_1774
chr13	111393259	111393323	65	111393291	22	33.9525	17.4351	28.7534	NA_peak_1775
chr13	112602752	112602797	46	112602773	10	13.1837	8.33852	8.70348	NA_peak_1776
chr13	113204721	113204780	60	113204750	14	19.6859	11.3707	14.9197	NA_peak_1777
chr13	113254343	113254414	72	113254385	9	11.1915	7.37735	6.85061	NA_peak_1778
chr13	113368402	113368488	87	113368434	19	28.4374	15.1609	23.3923	NA_peak_1779
chr13	113384092	113384222	131	113384183	9	10.9339	7.25689	6.60905	NA_peak_1780
chr13	113385317	113385368	52	113385338	14	18.3848	10.7797	13.6703	NA_peak_1781
chr13	113591048	113591133	86	113591058	6	7.29521	5.30633	3.31238	NA_peak_1782
chr13	113634430	113634475	46	113634452	10	13.1837	8.33852	8.70348	NA_peak_1783
chr13	113717902	113717952	51	113717928	8	10.148	6.82243	5.86999	NA_peak_1784
chr13	114076130	114076174	45	114076150	9	11.4666	7.50188	7.1107	NA_peak_1785
chr13	114408686	114408762	77	114408722	9	11.6453	7.58047	7.25753	NA_peak_1786
chr13	114584486	114584633	148	114584598	11	14.7598	9.09657	10.1981	NA_peak_1787
chr13	116532467	116532532	66	116532499	18	26.6401	14.4029	21.6498	NA_peak_1788
chr13	116983107	116983196	90	116983154	70	124.672	47.9244	117.423	NA_peak_1789
chr13	119977831	119977875	45	119977840	7	7.39222	5.43294	3.40116	NA_peak_1790
chr13	120217738	120217782	45	120217753	7	8.25236	5.86295	4.18648	NA_peak_1791
chr13	120276582	120276626	45	120276603	10	9.62835	6.49734	5.41487	NA_peak_1792
chr13_random	21646	21710	65	21682	9	11.6453	7.58047	7.25753	NA_peak_1793
chr13_random	31513	31565	53	31521	5	5.71573	4.44115	2.118	NA_peak_1794
chr13_random	31696	31745	50	31701	7	8.37829	5.92154	4.30042	NA_peak_1795
chr13_random	153056	153111	56	153080	9	8.9333	6.20347	4.76908	NA_peak_1796
chr13_random	161033	161077	45	161070	7	7.39222	5.43294	3.40116	NA_peak_1797
chr13_random	225539	225617	79	225573	8	9.42136	6.48882	5.22357	NA_peak_1798
chr14	4214513	4214571	59	4214529	7	7.90187	5.69395	3.86928	NA_peak_1799
chr14	4909559	4909603	45	4909601	7	6.61926	5.00469	2.78967	NA_peak_1800
chr14	7480103	7480147	45	7480113	8	9.00893	6.28492	4.84036	NA_peak_1801
chr14	7589504	7589551	48	7589527	7	6.92708	5.17967	3.05937	NA_peak_1802
chr14	7589771	7589816	46	7589802	9	9.34665	6.43708	5.15517	NA_peak_1803
chr14	7721432	7721476	45	7721456	7	7.72266	5.6042	3.70463	NA_peak_1804
chr14	8503352	8503436	85	8503396	9	9.88492	6.72948	5.65238	NA_peak_1805
chr14	8650552	8650596	45	8650558	6	6.54029	4.9505	2.71913	NA_peak_1806
chr14	8838649	8838715	67	8838685	43	69.6861	30.2509	63.8743	NA_peak_1807
chr14	9005405	9005456	52	9005434	12	16.3705	9.85462	11.7349	NA_peak_1808
chr14	9119185	9119361	177	9119324	33	49.3295	22.8802	43.8122	NA_peak_1809
chr14	9632932	9633016	85	9632975	23	35.8289	18.1931	30.5692	NA_peak_1810
chr14	13370207	13370264	58	13370242	23	35.8289	18.1931	30.5692	NA_peak_1811
chr14	14526507	14526568	62	14526539	8	8.81923	6.18769	4.66273	NA_peak_1812
chr14	15135044	15135088	45	15135068	8	10.148	6.82243	5.86999	NA_peak_1813
chr14	15535610	15535669	60	15535647	10	13.1837	8.33852	8.70348	NA_peak_1814
chr14	16676337	16676381	45	16676360	9	11.6453	7.58047	7.25753	NA_peak_1815
chr14	16943719	16943775	57	16943755	9	11.1915	7.37735	6.85061	NA_peak_1816
chr14	17077872	17077929	58	17077900	21	30.5029	15.9652	25.3985	NA_peak_1817
chr14	17081858	17081905	48	17081887	9	11.3544	7.45156	7.0047	NA_peak_1818
chr14	19103448	19103496	49	19103472	10	10.7216	7.12205	6.41085	NA_peak_1819
chr14	20110666	20110722	57	20110693	17	24.865	13.6448	19.9299	NA_peak_1820
chr14	20404595	20404639	45	20404623	8	8.14807	5.82713	4.09222	NA_peak_1821
chr14	20562211	20562258	48	20562235	10	13.1837	8.33852	8.70348	NA_peak_1822
chr14	21167481	21167537	57	21167499	8	10.148	6.82243	5.86999	NA_peak_1823
chr14	21365262	21365403	142	21365354	9	10.1636	6.87522	5.88363	NA_peak_1824
chr14	21365522	21365595	74	21365553	6	6.21564	4.78305	2.42848	NA_peak_1825
chr14	21460284	21460392	109	21460364	10	12.8022	8.16933	8.35468	NA_peak_1826
chr14	21514549	21514608	60	21514564	6	6.13345	4.73934	2.3541	NA_peak_1827
chr14	21553454	21553498	45	21553471	7	8.69624	6.06438	4.54833	NA_peak_1828
chr14	21613192	21613252	61	21613217	8	10.148	6.82243	5.86999	NA_peak_1829
chr14	21748645	21748742	98	21748686	16	21.3106	12.061	16.4919	NA_peak_1830
chr14	22650823	22650883	61	22650862	8	10.148	6.82243	5.86999	NA_peak_1831
chr14	22668200	22668270	71	22668244	7	7.68801	5.58659	3.67378	NA_peak_1832
chr14	25309938	25310028	91	25309963	8	8.33636	5.93081	4.26234	NA_peak_1833
chr14	26197764	26197823	60	26197800	8	10.1442	6.82077	5.86999	NA_peak_1834
chr14	26588483	26588543	61	26588507	12	16.3705	9.85462	11.7349	NA_peak_1835
chr14	27399047	27399210	164	27399112	11	14.6135	9.03274	10.0684	NA_peak_1836
chr14	27399374	27399419	46	27399396	9	11.5821	7.55287	7.22004	NA_peak_1837
chr14	27882382	27882428	47	27882402	9	11.6453	7.58047	7.25753	NA_peak_1838
chr14	28242056	28242121	66	28242083	10	12.1318	7.85434	7.71933	NA_peak_1839
chr14	28341519	28341567	49	28341543	10	13.1837	8.33852	8.70348	NA_peak_1840
chr14	28435429	28435473	45	28435449	7	8.69624	6.06438	4.54833	NA_peak_1841
chr14	31362352	31362418	67	31362393	9	11.2994	7.42666	6.9528	NA_peak_1842
chr14	31439307	31439412	106	31439343	8	9.74093	6.63962	5.51816	NA_peak_1843
chr14	31467577	31467674	98	31467583	6	7.29521	5.30633	3.31238	NA_peak_1844
chr14	31814477	31814554	78	31814493	6	7.17157	5.25131	3.27098	NA_peak_1845
chr14	32016054	32016103	50	32016074	11	13.6666	8.59599	9.16508	NA_peak_1846
chr14	32064668	32064716	49	32064702	7	8.29379	5.88235	4.2242	NA_peak_1847
chr14	33014993	33015037	45	33015016	6	7.29227	5.30504	3.31238	NA_peak_1848
chr14	34260299	34260343	45	34260318	7	8.69624	6.06438	4.54833	NA_peak_1849
chr14	35123443	35123551	109	35123508	9	11.0865	7.32869	6.75141	NA_peak_1850
chr14	35123972	35124074	103	35124032	11	14.1489	8.82353	9.62427	NA_peak_1851
chr14	35594491	35594535	45	35594533	6	7.29521	5.30633	3.31238	NA_peak_1852
chr14	36308421	36308567	147	36308461	8	10.148	6.82243	5.86999	NA_peak_1853
chr14	37247061	37247118	58	37247093	14	17.5014	10.3448	12.8255	NA_peak_1854
chr14	40361121	40361200	80	40361160	14	18.6079	10.8853	13.8867	NA_peak_1855
chr14	40548088	40548149	62	40548129	6	5.92584	4.62657	2.1889	NA_peak_1856
chr14	41361173	41361217	45	41361190	6	6.9087	5.13008	3.04225	NA_peak_1857
chr14	43165658	43165704	47	43165680	9	9.62457	6.58979	5.4114	NA_peak_1858
chr14	43639232	43639295	64	43639252	6	6.70167	5.03054	2.86192	NA_peak_1859
chr14	45938124	45938217	94	45938200	10	13.1837	8.33852	8.70348	NA_peak_1860
chr14	45970892	45970973	82	45970930	10	13.1837	8.33852	8.70348	NA_peak_1861
chr14	46432481	46432535	55	46432507	17	24.865	13.6448	19.9299	NA_peak_1862
chr14	46703718	46703780	63	46703747	20	30.2559	15.919	25.159	NA_peak_1863
chr14	47358662	47358706	45	47358682	9	11.6453	7.58047	7.25753	NA_peak_1864
chr14	47407923	47407967	45	47407930	5	5.88004	4.51637	2.1889	NA_peak_1865
chr14	47451890	47451941	52	47451915	9	11.6453	7.58047	7.25753	NA_peak_1866
chr14	47917809	47917853	45	47917821	6	7.17157	5.25131	3.27098	NA_peak_1867
chr14	48249136	48249206	71	48249180	20	30.2559	15.919	25.159	NA_peak_1868
chr14	49066049	49066093	45	49066073	7	8.69624	6.06438	4.54833	NA_peak_1869
chr14	49791919	49791974	56	49791943	8	10.148	6.82243	5.86999	NA_peak_1870
chr14	50628357	50628401	45	50628361	7	8.09181	5.78662	4.04075	NA_peak_1871
chr14	51500968	51501039	72	51501003	9	10.7389	7.16332	6.42652	NA_peak_1872
chr14	51550476	51550524	49	51550500	8	9.33501	6.44699	5.14413	NA_peak_1873
chr14	51564168	51564215	48	51564207	8	10.148	6.82243	5.86999	NA_peak_1874
chr14	52605287	52605393	107	52605319	8	9.12776	6.34473	4.95155	NA_peak_1875
chr14	52899291	52899337	47	52899323	9	11.6453	7.58047	7.25753	NA_peak_1876
chr14	53632342	53632400	59	53632373	17	20.6578	11.5867	15.8585	NA_peak_1877
chr14	55045769	55045896	128	55045777	8	8.71008	6.13079	4.56035	NA_peak_1878
chr14	55173058	55173149	92	55173107	8	10.148	6.82243	5.86999	NA_peak_1879
chr14	55222111	55222163	53	55222132	7	8.69624	6.06438	4.54833	NA_peak_1880
chr14	55260094	55260138	45	55260111	7	8.69624	6.06438	4.54833	NA_peak_1881
chr14	55502022	55502083	62	55502073	7	8.69624	6.06438	4.54833	NA_peak_1882
chr14	55512986	55513036	51	55513000	9	11.3544	7.45156	7.0047	NA_peak_1883
chr14	56400226	56400296	71	56400234	6	7.29521	5.30633	3.31238	NA_peak_1884
chr14	57430204	57430304	101	57430262	7	7.45558	5.46635	3.45989	NA_peak_1885
chr14	57430859	57430905	47	57430876	7	7.58628	5.53442	3.57975	NA_peak_1886
chr14	57505664	57505755	92	57505740	8	8.8939	6.22622	4.73276	NA_peak_1887
chr14	58190347	58190391	45	58190350	8	10.148	6.82243	5.86999	NA_peak_1888
chr14	58445102	58445159	58	58445121	9	11.6453	7.58047	7.25753	NA_peak_1889
chr14	59277549	59277622	74	59277584	48	86.3261	36.7592	80.2458	NA_peak_1890
chr14	59572086	59572130	45	59572106	8	9.55488	6.5526	5.34627	NA_peak_1891
chr14	60059871	60059931	61	60059909	6	7.29521	5.30633	3.31238	NA_peak_1892
chr14	60870158	60870206	49	60870187	10	12.5106	8.03506	8.07707	NA_peak_1893
chr14	61253568	61253630	63	61253588	8	10.148	6.82243	5.86999	NA_peak_1894
chr14	62017487	62017531	45	62017509	9	11.6453	7.58047	7.25753	NA_peak_1895
chr14	62175505	62175558	54	62175538	9	11.6453	7.58047	7.25753	NA_peak_1896
chr14	62218395	62218439	45	62218413	7	8.69624	6.06438	4.54833	NA_peak_1897
chr14	63379559	63379603	45	63379580	8	7.16991	5.26008	3.27098	NA_peak_1898
chr14	63379811	63379978	168	63379936	22	26.1768	13.4779	21.2044	NA_peak_1899
chr14	63741347	63741396	50	63741366	7	8.69624	6.06438	4.54833	NA_peak_1900
chr14	64479097	64479213	117	64479125	12	16.3705	9.85462	11.7349	NA_peak_1901
chr14	66915899	66915973	75	66915933	9	11.641	7.57863	7.25753	NA_peak_1902
chr14	69372865	69372924	60	69372899	7	8.33576	5.90188	4.26234	NA_peak_1903
chr14	69780056	69780148	93	69780100	53	85.471	34.7602	79.4013	NA_peak_1904
chr14	69780443	69780505	63	69780475	24	32.018	16.1865	26.8741	NA_peak_1905
chr14	70370373	70370433	61	70370413	9	11.6453	7.58047	7.25753	NA_peak_1906
chr14	70476739	70476840	102	70476762	8	8.43442	5.98404	4.35169	NA_peak_1907
chr14	70843329	70843416	88	70843365	9	10.8842	7.23327	6.56231	NA_peak_1908
chr14	72456952	72456996	45	72456984	7	8.69624	6.06438	4.54833	NA_peak_1909
chr14	73784998	73785054	57	73785023	8	10.148	6.82243	5.86999	NA_peak_1910
chr14	73909832	73909879	48	73909861	7	8.69624	6.06438	4.54833	NA_peak_1911
chr14	73924664	73924727	64	73924692	9	11.6453	7.58047	7.25753	NA_peak_1912
chr14	73952597	73952661	65	73952622	9	11.6453	7.58047	7.25753	NA_peak_1913
chr14	74465734	74465810	77	74465773	42	70.8903	31.1031	65.0567	NA_peak_1914
chr14	74524572	74524616	45	74524603	8	9.42136	6.48882	5.22357	NA_peak_1915
chr14	75684086	75684154	69	75684128	8	10.148	6.82243	5.86999	NA_peak_1916
chr14	76154208	76154252	45	76154222	7	8.01447	5.74919	3.97104	NA_peak_1917
chr14	76186699	76186771	73	76186744	12	15.505	9.46487	10.9132	NA_peak_1918
chr14	76187018	76187066	49	76187042	9	11.0865	7.32869	6.75141	NA_peak_1919
chr14	76245150	76245249	100	76245191	16	17.4056	9.96191	12.7336	NA_peak_1920
chr14	76904319	76904409	91	76904362	17	17.7865	9.94475	13.0985	NA_peak_1921
chr14	77573106	77573153	48	77573144	12	16.3705	9.85462	11.7349	NA_peak_1922
chr14	78936551	78936595	45	78936561	7	8.69624	6.06438	4.54833	NA_peak_1923
chr14	79132744	79132788	45	79132758	6	7.29227	5.30504	3.31238	NA_peak_1924
chr14	79880988	79881096	109	79881017	19	24.7761	13.4183	19.8478	NA_peak_1925
chr14	80755400	80755481	82	80755423	6	6.27185	4.81265	2.47902	NA_peak_1926
chr14	80755803	80755847	45	80755834	7	7.82896	5.65771	3.80215	NA_peak_1927
chr14	82130409	82130461	53	82130436	16	23.1134	12.8868	18.2321	NA_peak_1928
chr14	83293329	83293373	45	83293357	8	10.1442	6.82077	5.86999	NA_peak_1929
chr14	84269491	84269544	54	84269528	9	9.92355	6.74992	5.6879	NA_peak_1930
chr14	85403074	85403118	45	85403096	7	8.69624	6.06438	4.54833	NA_peak_1931
chr14	85723687	85723734	48	85723710	11	14.7598	9.09657	10.1981	NA_peak_1932
chr14	86598807	86598949	143	86598892	80	125.737	43.1425	118.434	NA_peak_1933
chr14	86991417	86991479	63	86991461	5	4.85121	4.00133	1.38279	NA_peak_1934
chr14	87754516	87754560	45	87754545	6	7.29521	5.30633	3.31238	NA_peak_1935
chr14	87759614	87759665	52	87759646	12	16.2877	9.81873	11.6631	NA_peak_1936
chr14	87816319	87816369	51	87816329	7	7.26923	5.36733	3.31238	NA_peak_1937
chr14	90480417	90480525	109	90480513	7	8.69624	6.06438	4.54833	NA_peak_1938
chr14	91310978	91311059	82	91311018	60	111.256	45.0018	104.678	NA_peak_1939
chr14	92370429	92370473	45	92370449	8	9.46532	6.50995	5.26397	NA_peak_1940
chr14	93421745	93421821	77	93421788	6	7.13246	5.23364	3.2367	NA_peak_1941
chr14	95381083	95381129	47	95381109	6	6.60371	4.98221	2.77466	NA_peak_1942
chr14	96877344	96877403	60	96877375	18	26.6401	14.4029	21.6498	NA_peak_1943
chr14	99697905	99697979	75	99697937	7	8.69624	6.06438	4.54833	NA_peak_1944
chr14	100454827	100454871	45	100454838	7	8.4214	5.94133	4.34002	NA_peak_1945
chr14	100788758	100788802	45	100788759	6	6.54029	4.9505	2.71913	NA_peak_1946
chr14	102053228	102053272	45	102053261	7	8.69624	6.06438	4.54833	NA_peak_1947
chr14	102542513	102542567	55	102542540	9	10.8842	7.23327	6.56231	NA_peak_1948
chr14	103498349	103498393	45	103498374	7	8.69624	6.06438	4.54833	NA_peak_1949
chr14	104440674	104440719	46	104440698	10	13.1837	8.33852	8.70348	NA_peak_1950
chr14	105115027	105115168	142	105115063	20	25.478	13.5966	20.5234	NA_peak_1951
chr14	105449091	105449136	46	105449123	10	12.5674	8.06156	8.13161	NA_peak_1952
chr14	105576206	105576250	45	105576243	6	7.29521	5.30633	3.31238	NA_peak_1953
chr14	106706469	106706515	47	106706487	9	11.1915	7.37735	6.85061	NA_peak_1954
chr14	110325777	110325821	45	110325800	9	11.6453	7.58047	7.25753	NA_peak_1955
chr14	112918119	112918182	64	112918149	27	43.505	21.2253	38.0934	NA_peak_1956
chr14	113713883	113713938	56	113713904	12	16.3705	9.85462	11.7349	NA_peak_1957
chr14	115440213	115440271	59	115440238	10	10.9938	7.27032	6.6653	NA_peak_1958
chr14	118531893	118531970	78	118531935	8	10.148	6.82243	5.86999	NA_peak_1959
chr14	119686166	119686231	66	119686202	29	47.4368	22.7414	41.9519	NA_peak_1960
chr14	119908878	119908922	45	119908900	7	8.69624	6.06438	4.54833	NA_peak_1961
chr14	120877099	120877198	100	120877157	8	8.8939	6.22622	4.73276	NA_peak_1962
chr14	121193733	121193777	45	121193749	6	6.35842	4.85774	2.55709	NA_peak_1963
chr14	121778658	121778715	58	121778675	9	11.1387	7.35294	6.80038	NA_peak_1964
chr14	122506375	122506444	70	122506403	7	8.69287	6.0629	4.54833	NA_peak_1965
chr14	122566233	122566288	56	122566261	14	19.6859	11.3707	14.9197	NA_peak_1966
chr14	122586929	122586973	45	122586950	9	11.6453	7.58047	7.25753	NA_peak_1967
chr14	123850848	123850901	54	123850870	12	16.3705	9.85462	11.7349	NA_peak_1968
chr14	124191802	124191868	67	124191828	8	9.37792	6.46784	5.1841	NA_peak_1969
chr14	124278915	124278959	45	124278941	9	10.4631	7.02741	6.16743	NA_peak_1970
chr15	3945524	3945616	93	3945544	8	9.08771	6.32467	4.91379	NA_peak_1971
chr15	3945681	3945735	55	3945704	9	10.3752	6.98324	6.08477	NA_peak_1972
chr15	5066258	5066362	105	5066326	11	9.26182	6.11309	5.0765	NA_peak_1973
chr15	5093915	5093959	45	5093928	9	9.44858	6.49351	5.24959	NA_peak_1974
chr15	5124801	5124863	63	5124833	14	17.1328	10.1557	12.4723	NA_peak_1975
chr15	5696772	5696844	73	5696806	6	6.98131	5.16415	3.10479	NA_peak_1976
chr15	5944481	5944528	48	5944501	11	14.7598	9.09657	10.1981	NA_peak_1977
chr15	6266905	6266949	45	6266928	9	11.6453	7.58047	7.25753	NA_peak_1978
[truncated: 4,720 more rows]
