# Supplementary material for: Real-time imaging of Huntingtin aggregates diverting target search and gene transcription
Source: eLife. 2016 Aug 3;5:e17056. doi: 10.7554/eLife.17056 (PMC4972539; doi:10.7554/eLife.17056)
Supplement: Supplementary file 4. — Table lists genes with Sp1 binding sites within 5 kb from their TSS. Prediction was done by BETA minus DOI: http://dx.doi.org/10.7554/eLife.17056.030 [file elife-17056-supp4.xlsx]

## Sheet: Sp1_targets.txt
# Argument List:
# Name = Sp1
# peak file = Sp1peaks.bed
# distance = 5000 bp
#Chromsome	TSS	TTS	RefseqID	Score	Strand	GeneSymbol
chr15	58720783	58733945	NM_175226	2.041	+	Rnf139
chr4	88406677	88407488	NM_001085531	2.021	+	Gm13283
chr13	23665628	23666059	NM_178195	1.721	-	Hist1h2bf
chr9	3038668	3038743	NR_039546	1.704	-	Mir101c
chr4	88419737	88420705	NM_001243155	1.702	+	Gm13290
chr4	88419737	88420705	NM_001243165	1.702	+	Gm13289
chr15	75900611	75911300	NM_001164600	1.652	-	Puf60
chr4	88419897	88420446	NM_001161609	1.65	+	Gm13285
chr13	23666249	23666784	NM_178188	1.65	+	Hist1h2ad
chr8	26835795	26864752	NM_028102	1.64	-	Ddhd2
chr15	75900611	75911376	NM_028364	1.618	-	Puf60
chr15	75900611	75911376	NM_133691	1.618	-	Puf60
chr17	56031515	56038353	NM_145490	1.614	+	Zfp959
chr17	56004156	56018218	NM_144546	1.605	-	Zfp119a
chr13	22135098	22135527	NM_178198	1.603	+	Hist1h2bj
chr5	111093391	111199736	NM_173066	1.587	-	Ep400
chr5	111093391	111199736	NM_029337	1.587	-	Ep400
chr3	54532600	54539286	NM_027148	1.572	-	Exosc8
chr3	54532600	54539286	NM_001163570	1.572	-	Exosc8
chr3	54539460	54553717	NM_025442	1.566	+	Alg5
chr11	6315872	6319813	NM_008907	1.541	+	Ppia
chr16	36071745	36092204	NM_001159421	1.534	+	Ccdc58
chr16	36071745	36092204	NM_198645	1.534	+	Ccdc58
chr13	22134346	22134818	NM_178186	1.522	-	Hist1h2ag
chr8	19991155	20020278	NR_030708	1.514	-	6820431F20Rik
chr16	36043929	36071601	NM_027342	1.491	-	Fam162a
chr3	96050607	96051271	NM_178216	1.484	+	Hist2h3c1
chr3	96050622	96051271	NM_054045	1.477	+	Hist2h3c2
chr13	21925611	21929399	NM_001097979	1.474	+	Hist1h2bq
chr13	21925611	21929399	NM_001110555	1.474	+	Hist1h2br
chr15	81416643	81482507	NM_177821	1.472	+	Ep300
chr3	143851493	143868219	NM_010723	1.47	-	Lmo4
chr11	61589099	61668594	NM_013881	1.467	-	Ulk2
chr13	23775341	23775828	NM_178189	1.462	-	Hist1h2ac
chr13	21898280	21902068	NM_001097979	1.461	-	Hist1h2bq
chr13	21898280	21902068	NM_001110555	1.461	-	Hist1h2br
chr3	96049419	96049975	NM_013549	1.452	+	Hist2h2aa1
chr11	84645862	84684240	NM_153144	1.445	-	Ggnbp2
chr13	21924892	21925444	NM_001177544	1.442	-	Hist1h2ao
chr1	133904181	133922261	NM_007923	1.437	+	Elk4
chr13	21924892	21925344	NM_178185	1.436	-	Hist1h2ap
chr8	19981359	20020392	NR_028428	1.43	-	2610005L07Rik
chr13	21902235	21902787	NM_001177544	1.428	+	Hist1h2ao
chr16	91621641	91647217	NM_010256	1.426	-	Gart
chr17	65929392	65962895	NM_013933	1.423	-	Vapa
chr13	21902335	21902787	NM_178185	1.421	+	Hist1h2ap
chr15	102301062	102330490	NM_011042	1.412	+	Pcbp2
chr15	102301062	102330490	NM_001103166	1.412	+	Pcbp2
chr15	102301062	102330490	NM_001103165	1.412	+	Pcbp2
chr15	102301062	102330490	NM_001174073	1.412	+	Pcbp2
chr3	96049379	96049975	NM_178212	1.407	+	Hist2h2aa2
chr13	23776067	23776536	NM_001290380	1.37	+	Hist1h2bc
chr13	23776067	23784349	NM_023422	1.37	+	Hist1h2bc
chr10	40007270	40021992	NM_007444	1.351	-	Amd2
chr10	40007263	40021994	NM_009665	1.35	-	Amd1
chr4	88422665	88423633	NM_001243155	1.33	+	Gm13290
chr4	88422665	88423633	NM_001243165	1.33	+	Gm13289
chr10	107599455	107714631	NM_027892	1.32	+	Ppp1r12a
chr4	88433880	88435342	NM_001098840	1.269	+	Gm13277
chr4	88437293	88438261	NM_001243166	1.262	+	Gm13279
chr16	91648068	91663563	NM_019973	1.259	+	Son
chr16	91648068	91679437	NM_178880	1.259	+	Son
chr4	88442645	88444107	NM_001098841	1.255	+	Gm13278
chr4	88443140	88444108	NM_001243166	1.255	+	Gm13279
chr4	88436798	88438260	NM_001098841	1.246	+	Gm13278
chr10	98377785	98488777	NM_026482	1.219	+	Atp2b1
chr4	88422825	88423374	NM_001161609	1.21	+	Gm13285
chr4	88434535	88435084	NM_001161609	1.188	+	Gm13285
chr4	88445478	88447034	NM_001085533	1.186	+	Gm13275
chr3	107129027	107136207	NM_001045807	1.186	-	Rbm15
chr4	88439645	88441201	NM_001085533	1.169	+	Gm13275
chr4	88449157	88449706	NM_001161610	1.163	+	Gm13287
chr4	88449157	88449706	NM_001161609	1.163	+	Gm13285
chr3	87726522	87734117	NM_153562	1.162	-	Rrnad1
chr17	71906366	71948101	NR_027952	1.16	-	Trmt61b
chr17	71906366	71948101	NR_015549	1.16	-	Trmt61b
chr6	47694056	47694230	NR_002841	1.159	-	Rn4.5s
chr5	144062750	144077039	NM_172726	1.159	-	E130309D02Rik
chr1	173433608	173434881	NM_019484	1.155	+	Alyref2
chr3	132973073	133041199	NM_146141	1.154	+	Ppa2
chr3	132973073	133041199	NM_001293641	1.154	+	Ppa2
chr8	87356180	87359381	NM_183358	1.153	+	Gadd45gip1
chr8	87339303	87356164	NR_033145	1.153	-	Dand5
chr5	5664828	5694089	NM_001285471	1.153	-	Steap2
chr5	5664828	5694089	NM_001285470	1.153	-	Steap2
chr5	5664828	5694089	NM_001103157	1.153	-	Steap2
chr5	5664828	5694089	NM_001103156	1.153	-	Steap2
chr8	11758329	11835217	NM_001113518	1.152	+	Arhgef7
chr8	11758329	11835217	NM_017402	1.152	+	Arhgef7
chr5	90643749	90653021	NM_001163456	1.152	-	Cox18
chr5	90643749	90653021	NR_028088	1.152	-	Cox18
chr5	90643749	90653021	NM_001033310	1.152	-	Cox18
chr5	125020222	125029066	NM_145371	1.147	-	Eif2b1
chr16	13256573	13417622	NM_001122667	1.147	+	Mkl2
chr4	88437453	88438002	NM_001161609	1.147	+	Gm13285
chr8	28134270	28149907	NM_153592	1.147	+	Erlin2
chr5	125029156	125047689	NM_181410	1.146	+	Gtf2h3
chr7	31512719	31514553	NM_027215	1.146	-	Tmem147
chr7	52409672	52415434	NM_029406	1.145	+	Pih1d1
chr7	52409672	52415434	NM_001278207	1.145	+	Pih1d1
chr8	109817369	109903417	NM_018823	1.144	+	Nfat5
chr8	109817369	109903417	NM_001286260	1.144	+	Nfat5
chr8	109817369	109903417	NM_133957	1.144	+	Nfat5
chr6	29997987	30103458	NM_010938	1.143	+	Nrf1
chr6	29997987	30080115	NM_001164230	1.143	+	Nrf1
chr6	29997987	30095197	NM_001164228	1.143	+	Nrf1
chr6	29997987	30095197	NM_001164227	1.143	+	Nrf1
chr6	29997987	30103458	NM_001164226	1.143	+	Nrf1
chr10	127814179	127831062	NM_172790	1.143	+	Ankrd52
chr15	97614795	97623123	NM_026353	1.143	+	Slc48a1
chr6	120314116	120394592	NM_145997	1.143	+	Kdm5a
chr3	95675444	95693016	NR_040446	1.142	+	C920021L13Rik
chr11	84689814	84693787	NM_001077636	1.142	-	Pigw
chr1	16632845	16646946	NM_026456	1.141	-	Tceb1
chr4	88443300	88443849	NM_001161609	1.141	+	Gm13285
chr17	10403044	10512226	NM_021881	1.141	-	Qk
chr17	10399335	10512226	NM_001159517	1.141	-	Qk
chr17	10403044	10512226	NM_001159516	1.141	-	Qk
chr1	58449979	58463392	NM_025824	1.141	+	Bzw1
chr9	55056741	55072240	NM_028049	1.14	+	Fbxo22
chr1	6204742	6266185	NM_009826	1.139	+	Rb1cc1
chr12	102277618	102321912	NM_001160214	1.139	-	Smek1
chr12	102277618	102321912	NM_211355	1.139	-	Smek1
chr10	120218156	120336027	NM_177092	1.138	-	Msrb3
chr17	74698813	74715734	NM_001146222	1.138	-	Dpy30
chr12	70298197	70300855	NR_033222	1.138	+	9330151L19Rik
chr17	74698813	74715773	NM_001146223	1.138	-	Dpy30
chr15	98643227	98661939	NM_016781	1.137	-	Prkag1
chr5	3890580	3893933	NM_172135	1.137	-	Mterf1a
chr5	3890580	3893933	NM_001013023	1.137	-	Mterf1a
chr17	46848411	46862490	NM_145488	1.136	+	Pex6
chr7	52964832	52973372	NM_001172561	1.136	-	Sphk2
chr7	52964832	52973372	NM_203280	1.136	-	Sphk2
chr11	84693721	84724633	NM_025414	1.136	+	Myo19
chr3	87329499	87344080	NM_001083318	1.136	+	Etv3
chr3	87329499	87344080	NM_001286844	1.136	+	Etv3
chr3	87329499	87344080	NM_012051	1.136	+	Etv3
chr13	21808280	21808728	NM_178182	1.135	+	Hist1h2ai
chr7	52973440	52976205	NM_009077	1.135	+	Rpl18
chr4	116826440	116828737	NM_009098	1.134	-	Rps8
chr15	75877615	75900160	NM_134089	1.133	-	Scrib
chr11	85004811	85048622	NM_025825	1.133	-	Appbp2
chr11	85048667	85051806	NR_028329	1.133	+	Appbp2os
chr9	20871963	20877958	NM_001039824	1.133	-	Fdx1l
chr6	49023793	49034716	NM_029353	1.132	+	Malsu1
chr10	116781723	116814029	NM_001013391	1.131	-	Cpsf6
chr5	121580541	121641406	NM_001109992	1.131	-	Ptpn11
chr5	121580541	121641406	NM_011202	1.131	-	Ptpn11
chr8	107749087	107776951	NM_145604	1.13	+	D230025D16Rik
chr10	83006685	83059218	NM_001033375	1.13	+	A230046K03Rik
chr5	4192366	4197651	NM_001042670	1.13	+	Mterf1b
chr11	95908749	95926678	NM_172300	1.13	-	Ube2z
chr15	76533982	76540989	NM_058214	1.13	-	Recql4
chr4	88446223	88446772	NM_001161610	1.13	+	Gm13287
chr4	88446223	88446772	NM_001161609	1.13	+	Gm13285
chr10	75931715	75978602	NM_019434	1.129	+	Mcm3ap
chr19	7028202	7044304	NM_001290349	1.129	-	Plcb3
chr19	7028202	7044304	NM_008874	1.129	-	Plcb3
chr16	15848533	15863415	NM_029354	1.129	-	Mzt2
chr11	30671774	30780361	NM_134013	1.128	+	Psme4
chr9	74919012	75071494	NM_010864	1.128	+	Myo5a
chr10	7383168	7384421	NR_030698	1.128	+	A630066F11Rik
chr16	16303057	16309733	NR_038046	1.128	+	Yars2
chr16	16303057	16309733	NM_198246	1.128	+	Yars2
chr19	60837018	60866596	NM_010123	1.127	-	Eif3a
chr13	23663268	23663732	NM_178196	1.127	+	Hist1h2bg
chr8	108734953	108775594	NM_145404	1.127	+	Prmt7
chr8	108724337	108734833	NM_001007567	1.126	-	Slc7a6os
chr3	132754916	132773949	NM_027927	1.126	+	Ints12
chr10	110601857	110734303	NM_001003717	1.125	+	Osbpl8
chr10	110601857	110734303	NM_175489	1.125	+	Osbpl8
chr6	92041411	92123052	NM_011630	1.125	+	Nr2c2
chr5	110660022	110685670	NM_001253814	1.124	+	Ankle2
chr5	110660022	110685670	NM_027922	1.124	+	Ankle2
chr6	47702750	47702924	NR_002841	1.123	-	Rn4.5s
chr5	145928081	145942910	NM_178576	1.123	+	Cpsf4
chr5	145928081	145942910	NM_001291249	1.123	+	Cpsf4
chr5	145928081	145942910	NM_001291248	1.123	+	Cpsf4
chr5	145908246	145927973	NM_133735	1.123	-	Ptcd1
chr17	66001065	66122092	NM_133685	1.122	-	Rab31
chr8	19863863	19893010	NR_030708	1.122	-	6820431F20Rik
chr4	126354886	126386959	NM_011970	1.122	+	Psmb2
chr15	34012473	34072140	NM_026002	1.122	+	Mtdh
chr4	88451434	88454284	NM_001243167	1.121	+	Gm13288
chr11	6367601	6376079	NM_011221	1.121	-	Purb
chr6	86321533	86328896	NM_026506	1.121	+	Snrpg
chr11	100953454	100956749	NM_008949	1.12	-	Psmc3ip
chr15	100058289	100091679	NM_007497	1.119	+	Atf1
chr15	99803210	99846789	NM_001024526	1.119	+	Larp4
chr15	99803210	99846789	NM_001284523	1.119	+	Larp4
chr15	99803210	99846789	NM_001284521	1.119	+	Larp4
chr11	5613419	5641179	NM_178623	1.118	-	Urgcp
chr1	90161402	90174132	NM_172505	1.118	-	A730008H23Rik
chr5	125866334	125870387	NM_019639	1.118	-	Ubc
chr3	88140181	88166259	NM_178246	1.118	+	Smg5
chr4	150229199	150242989	NM_133753	1.118	+	Errfi1
chr1	90155430	90174154	NM_198652	1.117	-	Hjurp
chr12	70283720	70285054	NM_025589	1.117	-	Rpl36al
chr12	70285144	70287760	NM_146035	1.117	+	Mgat2
chr9	108250161	108294860	NM_011678	1.116	+	Usp4
chr2	83564553	83647074	NM_008402	1.116	+	Itgav
chr8	23587171	23680088	NM_011394	1.116	+	Slc20a2
chr15	82983931	83002638	NM_029787	1.116	-	Cyb5r3
chr5	122071037	122110519	NM_028037	1.116	-	Acad10
chr5	122110571	122137258	NM_001289543	1.116	+	Brap
chr5	122110571	122137258	NM_028227	1.116	+	Brap
chr18	61886043	61887907	NR_029432	1.115	+	1500015A07Rik
chr18	61872077	61885985	NM_021296	1.115	-	Grpel2
chr8	89247836	89269905	NM_009172	1.115	-	Siah1a
chr9	106786315	106789331	NM_175402	1.115	-	Rbm15b
chr19	37000568	37088547	NM_001080706	1.114	+	Btaf1
chr11	84689814	84693697	NM_027388	1.114	-	Pigw
chr17	28314362	28342831	NM_172617	1.114	+	Zfp523
chr8	72285222	72298810	NM_177899	1.114	-	Zfp866
chr16	14163367	14193016	NM_001285503	1.113	+	Nde1
chr16	14163367	14193016	NM_001114085	1.113	+	Nde1
chr16	14163367	14193016	NM_001285504	1.113	+	Nde1
chr16	14163367	14193016	NM_023317	1.113	+	Nde1
chr10	11001127	11017767	NM_027968	1.113	+	Fbxo30
chr11	3149924	3166389	NM_007879	1.112	-	Drg1
chr19	44147823	44181967	NM_001162410	1.111	-	Chuk
chr19	44147823	44181967	NM_007700	1.111	-	Chuk
chr16	87483569	87496114	NM_009840	1.111	-	Cct8
chr15	95621273	95805903	NM_001253813	1.111	+	Ano6
chr15	95621273	95805903	NM_175344	1.111	+	Ano6
chr12	71554140	71568611	NM_028339	1.11	+	Tmx1
chr14	21365514	21389902	NR_033571	1.11	+	1810062O18Rik
chr15	3932034	3945752	NM_145930	1.11	-	AW549877
chr17	87674225	87682154	NR_015506	1.11	-	4833418N02Rik
chr1	55042012	55084322	NM_031179	1.11	-	Sf3b1
chr13	23838602	23839092	NM_175664	1.109	+	Hist1h2bb
chr17	87682225	87781110	NM_028639	1.109	+	Ttc7
chr4	44025521	44045720	NM_001290470	1.109	+	Clta
chr11	78325797	78336238	NM_026389	1.109	+	Poldip2
chr4	44025514	44045718	NM_001080385	1.109	+	Clta
chr4	44025514	44045718	NM_001080384	1.109	+	Clta
chr4	44025514	44045718	NM_001080386	1.109	+	Clta
chr4	44025514	44045718	NM_016760	1.109	+	Clta
chr7	66951115	66951205	NR_033779	1.109	-	Snord116l2
chr7	66951115	66951205	NR_002895	1.109	-	Snord116
chr7	66951115	66951205	NR_033778	1.109	-	Snord116l1
chr16	20651724	20663487	NM_134101	1.109	+	Psmd2
chr16	20651724	20663487	NR_027485	1.109	+	Psmd2
chr16	91679509	91688973	NM_021720	1.109	-	Donson
chr16	91689142	91716000	NR_040389	1.109	+	Gm10785
chr16	18498805	18566773	NM_001285491	1.109	+	Gnb1l
chr16	18498805	18566773	NM_001081682	1.109	+	Gnb1l
chr17	56077797	56084682	NM_146249	1.109	-	Zfp119b
chr7	123480789	123586972	NM_011083	1.108	-	Pik3c2a
chr5	130230949	130264201	NM_008095	1.108	+	Gbas
chr10	44787019	44878801	NM_011156	1.108	+	Prep
chr5	140484642	140797506	NM_010752	1.108	-	Mad1l1
chr16	18498963	18566773	NM_001285493	1.108	+	Gnb1l
chr16	18498963	18566773	NR_104347	1.108	+	Gnb1l
chr16	18498963	18566773	NM_001285494	1.108	+	Gnb1l
chr16	18498963	18566773	NM_023120	1.108	+	Gnb1l
chr13	55794484	55804861	NM_181278	1.108	+	B230219D22Rik
chr11	5662152	5684713	NR_015577	1.108	+	2210015D19Rik
chr10	80568691	80587442	NM_023138	1.107	+	Map2k2
chr11	78320556	78325670	NM_199199	1.107	-	Tmem199
chr6	97101943	97129118	NM_001081111	1.107	-	Tmf1
chr11	102977638	102981038	NM_138753	1.107	+	Hexim1
chr15	98568056	98593549	NM_007478	1.107	-	Arf3
chr8	83223842	83263358	NM_053124	1.106	-	Smarca5
chr16	18066495	18071725	NM_001289814	1.106	+	Dgcr6
chr16	18066495	18071725	NM_001289813	1.106	+	Dgcr6
chr16	18066495	18071725	NR_110380	1.106	+	Dgcr6
chr2	120966163	120982416	NM_001290812	1.106	+	Adal
chr2	120966163	120982416	NM_001290811	1.106	+	Adal
chr2	34707608	34726482	NM_080554	1.105	-	Psmd5
chr17	36395817	36408378	NM_178281	1.105	-	Trim39
chr15	102493298	102501478	NM_026468	1.105	-	Atp5g2
chr8	125897610	125925792	NM_001037878	1.105	+	Tcf25
chr8	125897610	125928074	NM_001037877	1.105	+	Tcf25
chr8	125897610	125928074	NM_001286362	1.105	+	Tcf25
chr8	125897610	125928074	NM_025804	1.105	+	Tcf25
chr8	125897610	125925792	NM_001286363	1.105	+	Tcf25
chr11	77499640	77531468	NM_001024205	1.105	+	Nufip2
chr10	61111368	61136913	NM_026438	1.105	+	Ppa1
chr17	50872451	51318677	NM_028162	1.105	-	Tbc1d5
chr17	50872451	51318677	NM_001285991	1.105	-	Tbc1d5
chr2	10002238	10014328	NM_025280	1.104	+	Kin
chr3	113307984	113333067	NM_001287015	1.104	-	Rnpc3
chr3	113307984	113333067	NM_026043	1.104	-	Rnpc3
chr3	113307984	113333067	NM_001038696	1.104	-	Rnpc3
chr4	88451929	88452897	NM_001243155	1.104	+	Gm13290
chr4	88451929	88452897	NM_001243165	1.104	+	Gm13289
chr15	74499510	74503000	NM_018790	1.104	-	Arc
chr15	74499510	74503000	NM_001276684	1.104	-	Arc
chr17	34742805	34750394	NM_001163379	1.103	+	Agpat1
chr19	47142237	47157969	NM_177342	1.103	+	Taf5
chr19	10680114	10704311	NM_015735	1.103	+	Ddb1
chr17	23693733	23701193	NM_001033496	1.102	-	Zfp213
chr13	23667631	23668135	NM_178204	1.102	+	Hist1h3d
chr2	9977658	10002137	NM_001112738	1.102	-	Atp5c1
chr2	9977658	10002137	NM_020615	1.102	-	Atp5c1
chr10	52056829	52101930	NM_053187	1.101	-	Gopc
chr10	52056829	52101930	NM_001199272	1.101	-	Gopc
chr11	3352485	3358345	NR_045276	1.101	+	8430429K09Rik
chr18	73798666	73863395	NM_008540	1.101	-	Smad4
chr11	3352474	3358345	NR_045275	1.101	+	8430429K09Rik
chr5	121975059	121995901	NM_010765	1.1	-	Mapkapk5
chr11	3352439	3379834	NR_028317	1.1	+	8430429K09Rik
chr15	76307874	76331402	NM_008296	1.099	+	Hsf1
chr5	139231034	139286017	NM_030565	1.099	+	Fam20c
chr15	10911510	10926379	NM_008537	1.099	+	Amacr
chr13	21807581	21808012	NM_178199	1.099	-	Hist1h2bl
chr15	82180568	82184721	NM_025987	1.098	-	Ndufa6
chr12	104022857	104116616	NM_172806	1.098	-	Btbd7
chr12	60232439	60291207	NM_001165253	1.098	+	Ctage5
chr8	72265537	72273861	NM_001200023	1.098	-	Zfp963
chr15	76283425	76307699	NM_013481	1.098	-	Bop1
chr3	32409513	32419755	NM_144519	1.098	+	Zfp639
chr3	96043701	96044257	NM_013549	1.098	-	Hist2h2aa1
chr15	83405523	83425587	NM_183017	1.097	-	Ttll12
chr10	114822014	114869827	NM_001033261	1.097	+	Zfc3h1
chr5	111759716	111817379	NM_001301643	1.097	+	Pitpnb
chr5	111759716	111817379	NM_019640	1.097	+	Pitpnb
chr5	111759716	111817379	NM_001301666	1.097	+	Pitpnb
chr5	111759716	111817379	NM_001301644	1.097	+	Pitpnb
chr11	5855760	5867783	NM_019661	1.096	+	Ykt6
chr2	25036277	25038852	NM_025980	1.096	+	Nrarp
chr16	93832365	93876318	NM_001045529	1.096	+	Morc3
chr19	10599733	10622225	NM_001164272	1.096	+	Cpsf7
chr19	10599733	10622225	NM_172302	1.096	+	Cpsf7
chr10	66471936	66559736	NM_001204915	1.095	-	Reep3
chr10	66471936	66559736	NM_178606	1.095	-	Reep3
chr19	10575001	10599699	NM_025333	1.095	-	Sdhaf2
chr9	110435100	110521137	NM_001081340	1.094	+	Setd2
chr8	112195220	112217194	NM_028018	1.094	-	Ist1
chr1	167522311	167564672	NM_001083897	1.094	-	Mpzl1
chr1	167522311	167564672	NM_001001880	1.094	-	Mpzl1
chr8	123621456	123632279	NM_001166482	1.094	-	Mthfsd
chr8	123621456	123632279	NM_172761	1.094	-	Mthfsd
chr8	24283417	24318925	NM_018743	1.093	-	Agpat6
chr19	46150336	46160033	NM_001039352	1.093	+	Nolc1
chr19	46150336	46160033	NM_001039351	1.093	+	Nolc1
chr19	46150336	46160033	NM_001039353	1.093	+	Nolc1
chr19	46150336	46160033	NM_053086	1.093	+	Nolc1
chr3	88357637	88373647	NM_033526	1.093	+	Ubqln4
chr18	35721811	35751699	NM_010771	1.092	+	Matr3
chr17	29169604	29180317	NR_036613	1.092	+	Srsf3
chr17	29169604	29180317	NM_013663	1.092	+	Srsf3
chr3	132645514	132754704	NM_026231	1.092	-	Gstcd
chr11	59021862	59024236	NM_024210	1.092	+	2310033P09Rik
chr13	23662531	23663089	NM_178187	1.092	-	Hist1h2ae
chr2	151368218	151387427	NR_126058	1.092	+	Fkbp1a
chr2	151368218	151387427	NM_008019	1.092	+	Fkbp1a
chr2	151368218	151387427	NM_001302080	1.092	+	Fkbp1a
chr2	151368218	151387427	NM_001302079	1.092	+	Fkbp1a
chr2	151368218	151387427	NM_001302078	1.092	+	Fkbp1a
chr2	151368218	151387427	NM_001302077	1.092	+	Fkbp1a
chr13	21478872	21494624	NM_001145778	1.091	-	Zkscan3
chr13	21478872	21494624	NM_023685	1.091	-	Zkscan3
chr16	22245813	22266002	NM_009186	1.091	-	Tra2b
chr17	84589395	84865548	NM_183021	1.091	-	Thada
chr10	42941291	43160054	NM_027772	1.09	+	Pdss2
chr10	42941291	43184688	NM_001168289	1.09	+	Pdss2
chr11	51413601	51420383	NM_001048061	1.089	-	Hnrnpab
chr11	51413601	51420383	NM_010448	1.089	-	Hnrnpab
chr10	30328012	30338172	NM_025798	1.089	-	Hint3
chr9	22135657	22193650	NM_028390	1.089	-	Anln
chr15	72920841	72924505	NM_053068	1.088	+	Chrac1
chr4	148550429	148681807	NM_207682	1.088	-	Kif1b
chr4	148607842	148681807	NM_008441	1.088	-	Kif1b
chr8	90723111	90783621	NM_001164498	1.087	+	Papd5
chr8	90723111	90783621	NM_001164497	1.087	+	Papd5
chr8	90723111	90783621	NM_001164499	1.087	+	Papd5
chr1	16558754	16609419	NR_073122	1.087	-	Ube2w
chr1	16558754	16609419	NM_025773	1.087	-	Ube2w
chr1	16558754	16609419	NM_001271017	1.087	-	Ube2w
chr1	16530868	16609419	NM_001271016	1.087	-	Ube2w
chr11	116711210	116714408	NM_011358	1.087	-	Srsf2
chr2	68699613	68949347	NM_172856	1.087	+	Cers6
chr4	148550427	148681842	NM_001290995	1.086	-	Kif1b
chr13	108514696	108680258	NM_145456	1.085	-	Zswim6
chr1	183745445	183772532	NM_133815	1.085	-	Lbr
chr15	52899817	53177738	NM_010162	1.085	-	Ext1
chr7	133792822	133816293	NM_029339	1.085	+	Ccdc101
chr11	22734738	22759735	NM_016888	1.084	-	B3gnt2
chr8	11558409	11563251	NM_001302459	1.083	+	Ing1
chr15	89186149	89203281	NM_001115132	1.083	+	Ncaph2
chr15	89186149	89203281	NM_001271601	1.083	+	Ncaph2
chr15	89186149	89203281	NM_001271600	1.083	+	Ncaph2
chr15	89186149	89203281	NR_073376	1.083	+	Ncaph2
chr19	4800565	4811634	NM_019869	1.081	-	Rbm14
chr19	4784292	4811634	NM_001290128	1.081	-	Rbm14-rbm4
chr19	4784292	4811634	NM_001290127	1.081	-	Rbm14-rbm4
chr15	89181434	89186090	NM_178919	1.081	-	Lmf2
chr7	123236893	123248724	NM_019772	1.08	+	1110004F10Rik
chr15	76541169	76545521	NM_145471	1.08	+	Lrrc14
chr3	87734235	87744608	NM_177663	1.08	+	Isg20l2
chr16	56015620	56029830	NM_001024622	1.08	-	Pcnp
chr6	146498153	146526357	NM_138757	1.079	-	Asun
chr19	41986360	41993155	NM_023418	1.079	+	Pgam1
chr10	81167569	81184721	NM_001243067	1.079	+	Zfp433
chr4	33114113	33118298	NR_036602	1.079	-	4933421O10Rik
chr8	123192219	123198109	NM_001293559	1.079	+	Cox4i1
chr11	5613419	5662379	NM_001077661	1.079	-	Urgcp
chr6	146526432	146547720	NM_026218	1.078	+	Fgfr1op2
chr4	33118399	33139339	NM_019586	1.077	+	Ube2j1
chr10	90610315	90634364	NM_001080132	1.077	-	Tmpo
chr10	90610315	90634364	NM_001080131	1.077	-	Tmpo
chr10	90610315	90634364	NM_001080130	1.077	-	Tmpo
chr10	90623161	90634364	NM_011605	1.077	-	Tmpo
chr10	90610315	90634364	NM_001080129	1.077	-	Tmpo
chr11	106681377	106782029	NM_025481	1.077	-	Smurf2
chr6	88453600	88468794	NM_016906	1.077	-	Sec61a1
chr3	105762415	105772678	NM_027432	1.077	+	Wdr77
chr12	71065998	71087989	NM_022028	1.076	-	Sav1
chr11	117710550	117717057	NM_001012273	1.076	+	Birc5
chr11	117710550	117717057	NM_009689	1.076	+	Birc5
chr2	120963027	120966434	NM_177846	1.075	-	Lcmt2
chr15	96517822	96530129	NM_175121	1.075	-	Slc38a2
chr4	15924267	15941024	NM_145950	1.075	-	Osgin2
chr17	24857007	24858872	NM_008503	1.075	+	Rps2
chr7	123225275	123236663	NR_029433	1.075	-	1700003G18Rik
chr17	24856475	24856910	NR_027900	1.074	-	Snhg9
chr8	123177813	123192012	NM_010926	1.074	-	Emc8
chr3	68876142	68931014	NM_008467	1.074	-	Kpna4
chr14	76161805	76186844	NM_026232	1.074	-	Slc25a30
chr8	13785614	13798537	NM_025924	1.073	+	Upf3a
chr4	125993594	125998947	NM_133883	1.073	-	Adprhl2
chr8	123192124	123198109	NM_009941	1.073	+	Cox4i1
chr10	127496037	127514310	NM_019766	1.072	+	Ptges3
chr3	121461827	121518133	NM_008991	1.072	-	Abcd3
chr16	87496317	87504283	NR_040375	1.072	+	B130034C11Rik
chr5	108697915	108709540	NM_026106	1.072	+	Dr1
chr3	96042401	96043065	NM_178216	1.071	-	Hist2h3c1
chr8	96910399	96919258	NM_022331	1.071	+	Herpud1
chr4	32051081	32110441	NM_009316	1.07	+	Map3k7
chr4	32051081	32110441	NM_172688	1.07	+	Map3k7
chr5	122903521	122952234	NM_009722	1.07	-	Atp2a2
chr5	122906332	122952234	NM_001110140	1.07	-	Atp2a2
chr5	122903521	122952234	NR_027838	1.07	-	Atp2a2
chr17	80428826	80461608	NM_144802	1.069	-	Hnrnpll
chr3	96042401	96043050	NM_054045	1.068	-	Hist2h3c2
chr6	47635201	47635375	NR_002841	1.068	-	Rn4.5s
chr18	67825154	67884275	NM_001127177	1.068	-	Ptpn2
chr18	67825154	67884275	NM_008977	1.068	-	Ptpn2
chr10	20032274	20062307	NM_001025393	1.068	+	Bclaf1
chr10	20032274	20062307	NM_001025392	1.068	+	Bclaf1
chr10	20032274	20062307	NM_153787	1.068	+	Bclaf1
chr9	44142797	44144156	NM_010436	1.067	+	H2afx
chr15	36926781	36937157	NM_026521	1.067	-	Zfp706
chr15	73035534	73253621	NM_007982	1.067	-	Ptk2
chr15	73045986	73253621	NM_001130409	1.067	-	Ptk2
chr7	112885238	112891439	NM_010562	1.066	+	Ilk
chr11	106849942	106860839	NM_010655	1.066	-	Kpna2
chr5	121894761	121902483	NM_026129	1.065	-	Erp29
chr8	23970010	24053734	NM_001081149	1.064	+	Kat6a
chr4	107562503	107570407	NM_028754	1.063	+	0610037L13Rik
chr3	96043701	96044297	NM_178212	1.063	-	Hist2h2aa2
chr2	129024508	129037348	NM_015747	1.063	+	Slc20a1
chr2	129024508	129030840	NM_001159593	1.063	+	Slc20a1
chr3	33919000	33968266	NM_001113189	1.062	+	Fxr1
chr3	33919000	33968266	NM_001113188	1.062	+	Fxr1
chr3	33919000	33968266	NM_008053	1.062	+	Fxr1
chr3	32409471	32419755	NM_001161818	1.061	+	Zfp639
chr8	126520215	126545209	NM_133966	1.061	-	Taf5l
chr19	45892633	46072978	NM_198296	1.061	-	9130011E15Rik
chr5	28397951	28405202	NM_153526	1.061	+	Insig1
chr19	41997469	42007804	NM_025644	1.061	-	Exosc1
chr19	41997469	42007804	NM_001164561	1.061	-	Exosc1
chr7	112880243	112885098	NM_025897	1.061	-	Rrp8
chr7	112885103	112891439	NM_001161724	1.061	+	Ilk
chr11	88692105	88725900	NM_001042541	1.06	-	Akap1
chr17	24856620	24856777	NR_028515	1.059	-	Snora78
chr19	42007961	42018593	NM_023740	1.059	+	Zdhhc16
chr5	93522482	93603984	NM_001009818	1.059	+	2016-09-11
chr15	38944419	38978401	NM_198606	1.059	+	Dcaf13
chr11	69547500	69572135	NM_001291068	1.059	-	Polr2a
chr15	81822952	81846570	NM_134095	1.058	-	Desi1
chr15	38925736	38944262	NM_172402	1.058	-	Slc25a32
chr10	68675941	68754532	NM_001252638	1.058	+	Rhobtb1
chr10	68675941	68754532	NM_001252637	1.058	+	Rhobtb1
chr15	88692623	88696156	NM_145478	1.058	+	Pim3
chr1	4847774	4887990	NM_001159750	1.057	+	Tcea1
chr1	4847774	4887990	NM_011541	1.057	+	Tcea1
chr7	5003133	5005325	NM_026900	1.057	+	Zfp580
chr8	87595655	87599060	NM_001039514	1.055	+	Dhps
chr4	118949931	118967118	NM_011732	1.055	-	Ybx1
chr10	121176992	121189915	NM_173022	1.054	+	BC048403
chr3	96361879	96365780	NM_001009935	1.054	+	Txnip
chr3	96361879	96365780	NM_023719	1.054	+	Txnip
chr11	78020250	78059205	NM_009297	1.053	-	Supt6
chr2	5715339	5766006	NM_133837	1.053	-	Cdc123
chr11	96678727	96691282	NM_008686	1.053	-	Nfe2l1
chr15	81846798	81870514	NM_010247	1.05	+	Xrcc6
chr16	18254057	18289261	NM_033324	1.05	-	Dgcr8
chr11	97888237	97891807	NM_009078	1.05	+	Rpl19
chr5	121902717	121945430	NM_029912	1.05	+	Tmem116
chr11	78059247	78068998	NM_009143	1.049	+	Sdf2
chr15	98373641	98398067	NM_009833	1.049	-	Ccnt1
chr17	46819939	46841951	NM_009358	1.049	-	Ppp2r5d
chr2	5766079	5789782	NM_016918	1.047	+	Nudt5
chr10	127740390	127758414	NM_001252327	1.047	+	Pan2
chr10	127740390	127758414	NM_001252326	1.047	+	Pan2
chr10	127740390	127758414	NM_133992	1.047	+	Pan2
chr11	97888023	97891807	NM_001159483	1.047	+	Rpl19
chr10	62078770	62113946	NM_053183	1.047	-	Ddx50
chr7	7165706	7231000	NR_003555	1.047	-	Vmn2r29
chr4	88425753	88426564	NM_001161608	1.047	+	Gm13272
chr4	88425753	88426302	NM_001161609	1.047	+	Gm13285
chr1	64726442	64737233	NR_038009	1.046	-	2810408I11Rik
chr17	35119074	35122836	NM_001204273	1.045	+	Lsm2
chr17	35119074	35122838	NM_030597	1.045	+	Lsm2
chr11	100181309	100183410	NM_011508	1.044	+	Eif1
chr2	121854318	121879367	NM_001256055	1.042	+	Eif3j2
chr2	121854315	121879368	NM_144545	1.042	+	Eif3j1
chr11	106024287	106054917	NM_001252448	1.042	-	Strada
chr11	106024287	106054917	NM_028126	1.042	-	Strada
chr11	106024287	106054917	NM_001252449	1.042	-	Strada
chr17	24551619	24562842	NM_009070	1.042	+	Rnps1
chr17	24551619	24562842	NM_001080128	1.042	+	Rnps1
chr17	24551619	24562842	NM_001080127	1.042	+	Rnps1
chr15	88650075	88657111	NM_029720	1.042	+	Creld2
chr3	108005145	108013445	NM_001289545	1.041	-	Atxn7l2
chr3	108005145	108013445	NM_175183	1.041	-	Atxn7l2
chr16	64851910	64859317	NM_178647	1.041	+	Cggbp1
chr8	23573085	23587351	NM_001012667	1.04	-	Smim19
chr8	23573085	23587351	NM_001146117	1.04	-	Smim19
chr15	38417184	38449021	NM_001301688	1.04	-	Azin1
chr15	38417184	38449021	NR_125913	1.04	-	Azin1
chr15	38417184	38449021	NM_001102458	1.04	-	Azin1
chr15	38417184	38449021	NM_018745	1.04	-	Azin1
chr5	34916362	34974954	NM_001024458	1.04	+	Add1
chr5	34916362	34974954	NM_001102444	1.04	+	Add1
chr5	34916362	34974954	NM_013457	1.04	+	Add1
chr17	35118798	35122836	NM_001204274	1.04	+	Lsm2
chr17	35118798	35122838	NM_001110101	1.04	+	Lsm2
chr15	25552304	25743426	NM_019472	1.04	+	Myo10
chr8	72229036	72240801	NM_001039967	1.039	-	Zfp869
chr8	72229036	72240801	NM_001039965	1.039	-	Zfp869
chr5	100384953	100407957	NM_001077267	1.039	-	Hnrnpd
chr5	100384953	100407957	NM_007516	1.039	-	Hnrnpd
chr5	100384953	100407957	NM_001077265	1.039	-	Hnrnpd
chr5	100384953	100407957	NM_001077266	1.039	-	Hnrnpd
chr11	85124755	85160573	NM_016910	1.038	+	Ppm1d
chr10	5891400	5913936	NM_024261	1.037	-	1700052N19Rik
chr15	88635672	88649748	NM_001142357	1.037	-	Alg12
chr15	88635672	88649748	NM_145477	1.037	-	Alg12
chr10	110943341	110945705	NM_009344	1.037	+	Phlda1
chr3	68839215	68848664	NM_025863	1.036	-	Trim59
chr10	117187698	117229761	NM_134010	1.034	-	Nup107
chr5	100790667	100845253	NM_026969	1.034	-	Sec31a
chr6	71443887	71460875	NM_009543	1.034	+	Rnf103
chr4	137773041	137800597	NM_001122897	1.033	+	Hp1bp3
chr10	5914188	5943372	NM_025343	1.033	+	Rmnd1
chr19	43574242	43599095	NM_010324	1.032	-	Got1
chr14	63295164	63379949	NM_008715	1.032	-	Ints6
chr17	74698813	74715551	NM_001146224	1.032	-	Dpy30
chr3	38348182	38383738	NM_001167883	1.032	-	Ankrd50
chr4	57956244	57969283	NM_011660	1.03	-	Txn1
chr10	7625445	7675921	NM_138667	1.029	-	Tab2
chr13	23836910	23837390	NM_175653	1.029	-	Hist1h3c
chr8	125407721	125566184	NM_001081379	1.027	-	Ankrd11
chr8	125407721	125566184	NR_037865	1.027	-	Ankrd11
chr8	26896062	26914447	NM_026032	1.027	+	Lsm1
chr13	21923661	21924027	NM_175657	1.027	-	Hist1h4n
chr15	58613823	58654982	NM_175212	1.026	-	Tmem65
chr10	58684669	58689181	NM_172939	1.025	+	Sowahc
chr3	135069375	135086397	NM_025902	1.025	-	Cisd2
chr12	112776311	112784964	NM_173363	1.024	+	Eif5
chr12	112776311	112784964	NM_178041	1.024	+	Eif5
chr8	26875010	26895681	NM_026121	1.024	-	Bag4
chr8	72229036	72240385	NM_181274	1.023	-	Zfp869
chr4	46389846	46402295	NM_029086	1.023	-	5830415F09Rik
chr8	125566474	125568502	NR_045268	1.023	+	2810013P06Rik
chr11	106362304	106362377	NR_030703	1.021	+	Snord104
chr4	88452089	88452638	NM_001161609	1.021	+	Gm13285
chr4	139130634	139176297	NM_001205173	1.02	+	Iffo2
chr10	75922311	75931859	NM_172550	1.02	-	Ybey
chr15	31531870	31547290	NM_026546	1.02	+	Fam173b
chr15	31520638	31531559	NM_007637	1.019	-	Cct5
chr12	113041403	113052052	NM_028875	1.019	-	Xrcc3
chr5	64300136	64360136	NM_145923	1.019	-	Rell1
chr15	88582140	88614946	NM_181412	1.018	+	Zbed4
chr5	104183180	104284341	NM_133919	1.018	+	Aff1
chr14	27399035	27453808	NM_001134465	1.017	+	Dennd6a
chr14	27399035	27447895	NM_145969	1.017	+	Dennd6a
chr10	75359513	75384359	NM_011418	1.017	-	Smarcb1
chr10	75359513	75384359	NM_001161853	1.017	-	Smarcb1
chr3	36374858	36381221	NM_028183	1.017	+	1810062G17Rik
chr10	58604374	58684595	NM_001024910	1.016	-	2016-09-10
chr10	58626859	58684595	NM_001024911	1.016	-	2016-09-10
chr11	4980080	4999091	NM_001283063	1.016	-	Ewsr1
chr11	4969689	4999091	NM_001283062	1.016	-	Ewsr1
chr11	4969689	4999091	NM_007968	1.016	-	Ewsr1
chr11	4969689	4999091	NM_001283061	1.016	-	Ewsr1
chr3	36347845	36374809	NM_009673	1.015	-	Anxa5
chr15	37853707	37890810	NM_199476	1.014	-	Rrm2b
chr1	162132497	162143023	NM_009786	1.014	-	Cacybp
chr7	52397209	52409908	NM_145954	1.012	-	Aldh16a1
chr12	113052380	113066599	NM_026752	1.01	+	Zfyve21
chr19	53674885	53720321	NM_007790	1.007	+	Smc3
chr19	57685523	58207830	NM_181415	1.007	+	Atrnl1
chr11	4999275	5006103	NM_001290491	1.006	+	Rhbdd3
chr11	4999275	5006103	NM_001290492	1.006	+	Rhbdd3
chr11	4999275	5006103	NM_177370	1.006	+	Rhbdd3
chr13	46775270	46823218	NM_175749	1	-	Nup153
chr11	115883274	115885818	NM_008211	1	-	H3f3b
chr2	103607263	103637235	NM_001111292	0.999	-	Caprin1
chr2	103603101	103637235	NM_001111290	0.999	-	Caprin1
chr2	103603101	103637235	NM_001111289	0.999	-	Caprin1
chr4	150202333	150229058	NR_040649	0.998	-	1700045H11Rik
chr7	27972024	27981290	NM_015782	0.998	-	Snrpa
chr7	27980799	27989339	NM_001243888	0.998	+	BC024978
chr7	27980799	27989339	NM_001290511	0.998	+	BC024978
chr7	27972024	27981290	NM_001285825	0.998	-	Snrpa
chr7	27980799	27990405	NM_001290513	0.998	+	BC024978
chr11	93720556	93747080	NM_001013375	0.998	-	Utp18
chr17	28938070	28975734	NM_001081315	0.997	+	Brpf3
chr3	152058966	152125790	NM_001080755	0.997	+	Zzz3
chr18	80604697	80666406	NM_026295	0.997	-	Ctdp1
chr12	72116953	72200338	NM_001081195	0.996	+	Arid4a
chr12	56331464	56364007	NM_001100110	0.995	+	Srp54c
chr5	5664828	5694326	NM_001285469	0.994	-	Steap2
chr13	21903614	21904019	NM_001195421	0.993	+	Hist1h4m
chr13	21903652	21904018	NM_175657	0.992	+	Hist1h4n
chr17	87832740	87846275	NM_007589	0.992	-	Calm2
chr17	39979941	39985774	NR_046233	0.991	+	Rn45s
chr7	91029004	91032851	NM_030705	0.991	-	Mesdc1
chr3	101380141	101408630	NM_144900	0.991	-	Atp1a1
chr10	7350033	7383382	NM_008786	0.99	-	Pcmt1
chr14	35123912	35158219	NM_008133	0.99	+	Glud1
chr11	87860874	87867259	NM_001078167	0.989	+	Srsf1
chr11	87860874	87867259	NM_173374	0.989	+	Srsf1
chr12	72092601	72116810	NR_045055	0.989	-	3110056K07Rik
chr12	72110688	72116810	NR_045056	0.989	-	3110056K07Rik
chr13	21845991	21846422	NM_178201	0.987	+	Hist1h2bn
chr13	21845245	21845781	NM_178183	0.987	-	Hist1h2ak
chr12	82046490	82051494	NM_009159	0.986	+	Srsf5
chr12	82046490	82051494	NM_001079695	0.986	+	Srsf5
chr12	82046490	82051494	NM_001079694	0.986	+	Srsf5
chr14	35050220	35123689	NM_029389	0.984	-	Fam35a
chr13	21809496	21809984	NM_178206	0.984	+	Hist1h3h
chr5	77723193	77739111	NM_019836	0.983	-	Noa1
chr7	27972024	27980779	NM_001046637	0.982	-	Snrpa
chr1	152239967	152297065	NM_133780	0.982	+	Tpr
chr5	77739508	77778353	NM_153798	0.982	+	Polr2b
chr12	21396189	21423297	NM_011739	0.979	-	Ywhaq
chr1	36849033	36996372	NM_018872	0.977	-	Tmem131
chr19	46961320	47036841	NM_029810	0.977	-	Nt5c2
chr19	46961320	47036841	NR_028353	0.977	-	Nt5c2
chr6	128177160	128250831	NM_001080979	0.976	-	Tead4
chr6	128177160	128250831	NM_011567	0.976	-	Tead4
chr16	10783901	10785629	NM_009896	0.974	-	Socs1
chr16	10783901	10785629	NM_001271603	0.974	-	Socs1
chr4	116828375	116828453	NR_030704	0.974	-	Snord55
chr12	71926500	72003221	NM_028127	0.973	+	Frmd6
chr10	80128062	80139038	NM_021462	0.973	-	Mknk2
chr11	96678727	96690816	NM_001130450	0.97	-	Nfe2l1
chr6	120274339	120314387	NR_045558	0.968	-	Ccdc77
chr3	144094070	144233180	NM_011828	0.965	-	Hs2st1
chr14	57409421	57430301	NM_001253753	0.965	-	Zmym5
chr2	136907186	136942256	NM_013822	0.965	-	Jag1
chr10	11001384	11017767	NM_001168297	0.963	+	Fbxo30
chr13	22132828	22133231	NM_175656	0.962	-	Hist1h4i
chr3	36374382	36374446	NR_105976	0.962	-	Mir7009
chr4	88430957	88432419	NM_001085532	0.961	+	Gm13276
chr13	21813912	21814395	NM_178200	0.959	+	Hist1h2bm
chr1	152208440	152240185	NM_145511	0.958	-	BC003331
chr1	152208440	152240185	NM_001077237	0.958	-	BC003331
chr6	115568590	115626653	NM_029780	0.957	-	Raf1
chr3	126299868	126521716	NM_001293666	0.956	+	Camk2d
chr3	126299868	126549244	NM_001293665	0.956	+	Camk2d
chr3	126299868	126549244	NM_001293664	0.956	+	Camk2d
chr3	126299868	126549244	NM_001293663	0.956	+	Camk2d
chr3	126299868	126549244	NM_001025439	0.956	+	Camk2d
chr3	126299868	126549244	NM_001025438	0.956	+	Camk2d
chr3	126299868	126549244	NM_023813	0.956	+	Camk2d
chr13	21878640	21879087	NM_178184	0.956	-	Hist1h2an
chr3	51028368	51055576	NM_009834	0.952	+	Ccrn4l
chr15	103021976	103070247	NM_001076789	0.952	-	Cbx5
chr5	140895258	140919312	NM_133916	0.951	+	Eif3b
chr3	144233390	144260640	NM_053102	0.95	+	2016-09-15
chr15	103070884	103075386	NR_002883	0.949	+	Gm5643
chr2	20890500	20891975	NR_033225	0.948	+	Gm13375
chr19	43738291	43749371	NM_145156	0.948	-	Slc25a28
chr11	98064618	98108018	NM_026952	0.948	+	Cdk12
chr11	98064618	98114854	NM_001109628	0.948	+	Cdk12
chr11	98064618	98114854	NM_001109626	0.948	+	Cdk12
chr15	103070862	103075015	NR_002885	0.946	+	Gm10052
chr13	21879356	21879812	NM_001290466	0.945	+	Hist1h2bp
chr13	21879356	21881082	NM_178202	0.945	+	Hist1h2bp
chr6	134819109	134847843	NM_001167696	0.945	-	Gpr19
chr6	134819109	134847843	NM_001167695	0.945	-	Gpr19
chr14	57409424	57430553	NM_144842	0.944	-	Zmym5
chr14	57409421	57430553	NM_001253752	0.944	-	Zmym5
chr17	3064317	3084183	NR_003519	0.943	-	Pisd-ps2
chr2	103607263	103637797	NM_001111291	0.941	-	Caprin1
chr2	103603101	103637797	NM_016739	0.941	-	Caprin1
chr15	103070827	103077129	NR_104427	0.94	+	Hnrnpa1
chr15	103070827	103075393	NM_001039129	0.94	+	Hnrnpa1
chr15	103070827	103075393	NM_010447	0.94	+	Hnrnpa1
chr11	100818050	100831931	NM_008986	0.939	-	Ptrf
chr11	120421617	120434250	NM_011032	0.938	-	P4hb
chr11	104194542	104303605	NM_001081045	0.938	-	Kansl1
chr17	24580722	24592337	NM_001301784	0.937	-	E4f1
chr17	24580722	24592337	NR_125990	0.937	-	E4f1
chr17	24580722	24592337	NM_007893	0.937	-	E4f1
chr10	74969558	74980067	NM_175133	0.935	-	Gucd1
chr19	8962876	8963260	NR_027866	0.934	-	5730408K05Rik
chr5	122110877	122137258	NM_001289544	0.934	+	Brap
chr2	121781736	121841062	NM_001290992	0.933	+	Ctdspl2
chr2	121781736	121841062	NM_001290991	0.933	+	Ctdspl2
chr2	121781736	121841062	NM_212450	0.933	+	Ctdspl2
chr15	102348622	102354107	NM_001253795	0.932	+	Tarbp2
chr15	102348622	102354107	NM_009319	0.932	+	Tarbp2
chr19	8963188	8963264	NR_039598	0.931	-	Mir5136
chr5	22937625	22940171	NR_040469	0.931	-	5031425E22Rik
chr10	74980786	74998185	NM_026095	0.929	+	Snrpd3
chr19	9063773	9093686	NM_009643	0.929	+	Ahnak
chr19	9063773	9151416	NM_001039959	0.929	+	Ahnak
chr19	9063773	9151416	NM_001286518	0.929	+	Ahnak
chr19	9063773	9151416	NR_104460	0.929	+	Ahnak
chr13	22127689	22128189	NM_175665	0.929	+	Hist1h2bk
chr6	134819109	134847943	NM_001167694	0.927	-	Gpr19
chr6	134819109	134847943	NM_001167700	0.927	-	Gpr19
chr6	134819109	134847943	NR_072990	0.927	-	Gpr19
chr13	22126990	22127512	NM_175659	0.927	-	Hist1h2ah
chr10	6179459	6373466	NM_001170785	0.927	-	Mthfd1l
chr10	6190410	6373466	NM_001170786	0.927	-	Mthfd1l
chr10	6190410	6373466	NM_172308	0.927	-	Mthfd1l
chr10	39451965	39595011	NM_011264	0.927	+	Rev3l
chr2	121779506	121781828	NM_008545	0.927	-	Mageb3
chr3	104667423	104732981	NM_001253703	0.925	+	St7l
chr3	104667423	104732981	NM_001253702	0.925	+	St7l
chr3	104667423	104732981	NR_045578	0.925	+	St7l
chr3	104667423	104732981	NM_153091	0.925	+	St7l
chr3	104625702	104667423	NM_009797	0.925	-	Capza1
chr19	43749667	43751660	NR_045645	0.923	+	BC037704
chr6	134847978	134850803	NR_029441	0.922	+	2810454H06Rik
chr2	104594949	104656853	NM_001123327	0.922	-	Qser1
chr12	77505356	77507923	NM_008301	0.922	+	Hspa2
chr1	133807034	133832898	NM_175294	0.922	+	Nucks1
chr1	133807034	133832898	NM_001145804	0.922	+	Nucks1
chr3	135099186	135101629	NR_030689	0.922	-	4930539J05Rik
chr8	96591853	96622711	NM_026116	0.921	-	Bbs2
chr14	21318535	21365795	NM_008914	0.921	-	Ppp3cb
chr18	31794036	31882715	NM_172965	0.919	+	Sap130
chr1	74552633	74577416	NM_021383	0.918	+	Rqcd1
chr17	24546425	24551458	NR_033554	0.916	-	D330041H03Rik
chr13	23635920	23636823	NM_013548	0.915	+	Hist1h3f
chr19	56603650	56622712	NM_018831	0.913	-	Dclre1a
chr3	135101722	135130142	NM_025356	0.912	+	Ube2d3
chr19	56622750	56673336	NM_025811	0.911	+	Nhlrc2
chr13	23852663	23853118	NM_178192	0.908	-	Hist1h4a
chr12	82043638	82046386	NR_045057	0.907	-	Gm20337
chr5	31458378	31482517	NM_027901	0.906	-	Gtf3c2
chr13	23789952	23790327	NM_178208	0.905	-	Hist1h4c
chr10	39341216	39451813	NR_038037	0.904	-	E130307A14Rik
chr1	180336011	180413380	NM_026626	0.903	+	Efcab2
chr13	43498041	43576342	NM_019930	0.902	-	Ranbp9
chr15	99125839	99147438	NM_018786	0.901	+	Prpf40b
chr12	77505162	77507923	NM_001002012	0.898	+	Hspa2
chr13	23853753	23854255	NM_013550	0.896	-	Hist1h3a
chr4	116230331	116266487	NM_029868	0.895	+	Gpbp1l1
chr6	28189930	28211601	NM_001081678	0.891	-	Zfp800
chr1	167259631	167390594	NM_028759	0.891	-	Dcaf6
chr8	89269597	89270959	NR_027829	0.89	+	Gm10638
chr8	35870663	35882948	NM_176933	0.889	+	Dusp4
chr2	52997508	53050221	NM_018785	0.889	-	Prpf40a
chr17	27693518	27700617	NM_001025427	0.888	+	Hmga1
chr17	27693518	27700617	NM_001166546	0.888	+	Hmga1
chr17	27693518	27700617	NM_001166545	0.888	+	Hmga1
chr17	27693518	27700617	NM_001166544	0.888	+	Hmga1
chr17	27693518	27700617	NM_001166543	0.888	+	Hmga1
chr17	27693518	27700617	NM_001166542	0.888	+	Hmga1
chr17	27693518	27700617	NM_001166541	0.888	+	Hmga1
chr17	27693518	27700617	NM_001166540	0.888	+	Hmga1
chr17	27693518	27700617	NM_001039356	0.888	+	Hmga1
chr17	27693518	27700617	NM_001166539	0.888	+	Hmga1
chr17	27693518	27700617	NM_001166536	0.888	+	Hmga1
chr17	27693518	27700617	NM_001166535	0.888	+	Hmga1
chr14	63379337	63448963	NR_045503	0.887	+	4931440J10Rik
chr11	99070361	99092331	NM_020618	0.887	-	Smarce1
chr1	167391338	167411345	NM_027430	0.885	+	Mpc2
chr15	3946038	3965858	NR_045740	0.883	+	A630020A06
chr5	22940246	23010047	NM_026984	0.877	+	Kmt2e
chr11	69652026	69653060	NM_026982	0.876	+	Tmem256
chr2	53051117	53078255	NM_022989	0.875	+	Arl6ip6
chr10	79855285	79862224	NM_013595	0.875	-	Mbd3
chr12	77471252	77489734	NM_178744	0.871	+	Zbtb1
chr11	60351184	60372014	NM_172943	0.868	+	Alkbh5
chr19	54019365	54107768	NM_019658	0.867	+	Shoc2
chr17	27693548	27700617	NM_001166537	0.867	+	Hmga1
chr17	27693548	27700617	NM_016660	0.867	+	Hmga1
chr2	104266638	104334646	NM_001145824	0.866	-	Hipk3
chr2	104266638	104334646	NM_010434	0.866	-	Hipk3
chr13	23653764	23654234	NM_178205	0.865	-	Hist1h3e
chr13	23634791	23635313	NM_178197	0.864	-	Hist1h2bh
chr2	75513575	75542698	NM_010902	0.859	-	Nfe2l2
chr3	96023838	96024276	NM_178213	0.859	+	Hist2h2ab
chr19	8963372	8965249	NR_104416	0.858	+	1810009A15Rik
chr19	8963372	8965249	NM_025463	0.858	+	1810009A15Rik
chr5	34916799	34916862	NR_106111	0.857	+	Mir7036b
chr10	114807021	114821491	NM_025780	0.851	-	Thap2
chr11	72420762	72499983	NM_025985	0.849	+	Ube2g1
chr10	68675404	68754532	NM_001081347	0.847	+	Rhobtb1
chr13	48356795	48359405	NM_031166	0.844	+	Id4
chr8	60002621	60131852	NM_001167981	0.842	-	Galnt7
chr8	60002621	60131852	NM_144731	0.842	-	Galnt7
chr4	88403747	88404296	NM_001243150	0.842	+	Gm13286
chr11	4999750	5006103	NR_110961	0.837	+	Rhbdd3
chr17	27693597	27700616	NM_001166477	0.834	+	Hmga1-rs1
chr17	27693597	27700616	NM_001166476	0.834	+	Hmga1-rs1
chr19	54004148	54019117	NM_001195348	0.827	-	Bbip1
chr19	54004148	54019117	NM_001195338	0.827	-	Bbip1
chr3	96024335	96024803	NM_175662	0.825	-	Hist2h2ac
chr3	96073622	96074115	NM_175666	0.824	+	Hist2h2bb
chr19	54018795	54107768	NM_001168505	0.823	+	Shoc2
chr15	99802597	99803718	NR_028124	0.821	-	2310068J16Rik
chr12	77449886	77470547	NM_028356	0.819	-	Zbtb25
chr5	5664828	5694568	NM_028734	0.819	-	Steap2
chr7	140178693	140315166	NM_009980	0.818	-	Ctbp2
chr11	43543507	43561475	NM_133795	0.817	-	Ttc1
chr15	98397754	98401295	NR_028442	0.817	+	9330020H09Rik
chr13	23855536	23856281	NM_030609	0.812	+	Hist1h1a
chr5	130721601	130731332	NM_023248	0.812	-	Sbds
chr3	152059647	152125790	NM_001287139	0.81	+	Zzz3
chr13	23844248	23844709	NM_178203	0.808	+	Hist1h3b
chr4	137772526	137800597	NM_001285480	0.807	+	Hp1bp3
chr4	137772526	137800597	NM_001285478	0.807	+	Hp1bp3
chr4	137772526	137800597	NM_001122896	0.807	+	Hp1bp3
chr4	137772526	137800597	NM_001285481	0.807	+	Hp1bp3
chr4	137772526	137800597	NM_001285479	0.807	+	Hp1bp3
chr4	137772526	137800597	NM_010470	0.807	+	Hp1bp3
chr8	11556064	11563251	NM_001302460	0.807	+	Ing1
chr8	11556064	11563251	NM_001302451	0.807	+	Ing1
chr8	11556062	11563251	NM_001302457	0.805	+	Ing1
chr13	23646900	23647676	NM_145713	0.8	+	Hist1h1d
chr4	115894518	115975661	NM_181585	0.8	+	Pik3r3
chr1	26738645	26744305	NM_001033764	0.796	-	4931408C20Rik
chr11	22734738	22760336	NM_001169114	0.796	-	B3gnt2
chr17	35958657	35959856	NM_133662	0.794	+	Ier3
chr17	71937854	71947621	NR_027953	0.792	-	Trmt61b
chr8	32260787	32275175	NM_001199988	0.79	+	Tti2
chr8	32260787	32270560	NM_144927	0.79	+	Tti2
chr8	32260787	32275175	NR_103719	0.79	+	Tti2
chr17	10512783	10514006	NR_037588	0.79	+	B930003M22Rik
chr13	23830675	23831400	NM_015786	0.789	+	Hist1h1c
chr10	127980620	127984800	NM_134003	0.787	-	Zc3h10
chr5	104183591	104284341	NM_001080798	0.786	+	Aff1
chr11	3315975	3352959	NM_145355	0.785	-	Rnf185
chr11	3315975	3352959	NM_001290472	0.785	-	Rnf185
chr11	3315975	3352959	NM_001290473	0.785	-	Rnf185
chr11	3315975	3352959	NR_110959	0.785	-	Rnf185
chr1	64737918	64772216	NM_001097644	0.782	+	Ccnyl1
chr10	79611034	79621112	NM_021565	0.781	+	Midn
chr19	15979612	15999112	NM_001205339	0.776	-	Psat1
chr17	13679886	13746960	NR_045437	0.775	-	2700054A10Rik
chr17	13679886	13746960	NR_045436	0.775	-	2700054A10Rik
chr19	3767420	3808829	NM_001167889	0.774	+	Suv420h1
chr19	3767420	3806324	NM_001167888	0.774	+	Suv420h1
chr19	3767420	3818303	NM_001167887	0.774	+	Suv420h1
chr19	3767420	3818303	NM_001167886	0.774	+	Suv420h1
chr19	3767420	3818303	NM_001167885	0.774	+	Suv420h1
chr19	3767420	3818303	NM_144871	0.774	+	Suv420h1
chr19	3767420	3806324	NM_001167884	0.774	+	Suv420h1
chr2	168006464	168032562	NM_009628	0.772	-	Adnp
chr13	23713645	23714427	NM_015787	0.771	-	Hist1h1e
chr5	130731488	130761256	NM_178897	0.77	+	Tyw1
chr10	127985165	127986224	NM_018860	0.767	-	Rpl41
chr8	11556456	11563251	NM_011919	0.765	+	Ing1
chr10	80639375	80645254	NM_007907	0.762	+	Eef2
chr12	77449886	77470451	NM_001172104	0.759	-	Zbtb25
chr17	36395817	36408949	NM_024468	0.757	-	Trim39
chr17	32333216	32421078	NM_020508	0.755	-	Brd4
chr17	32333216	32421078	NM_001286630	0.755	-	Brd4
chr19	15979612	15999549	NM_177420	0.753	-	Psat1
chr17	32343623	32421068	NM_198094	0.749	-	Brd4
chr12	92793701	92828089	NM_031391	0.748	-	Gtf2a1
chr13	23625779	23626247	NM_175661	0.747	+	Hist1h2af
chr1	4848408	4887990	NM_001159751	0.746	+	Tcea1
chr13	23627286	23627778	NM_145073	0.742	+	Hist1h3g
chr1	16647632	16652359	NR_037998	0.741	+	D030040B21Rik
chr19	5728086	5729666	NM_023166	0.733	-	Fam89b
chr19	5728086	5729666	NM_181452	0.733	-	Fam89b
chr1	132613903	132618634	NM_178691	0.728	+	Yod1
chr10	85401381	85420538	NM_145422	0.728	-	Rtcb
chr9	72380046	72470756	NM_001033536	0.722	+	Rfx7
chr15	98860321	98868536	NM_009448	0.718	+	Tuba1c
chr17	29090160	29104882	NM_025888	0.717	+	Kctd20
chr16	20717898	20722338	NM_145632	0.717	+	Polr2h
chr12	8928112	8945547	NM_008640	0.714	+	Laptm4a
chr3	96072576	96073078	NM_178215	0.712	+	Hist2h3b
chr12	112278008	112351597	NM_198023	0.712	+	Rcor1
chr11	72989004	72990510	NM_001168470	0.711	-	Emc6
chr13	23842956	23843461	NM_175660	0.705	+	Hist1h2ab
chr11	72989004	72990544	NM_025318	0.698	-	Emc6
chr11	93747532	93808298	NM_134012	0.695	+	Mbtd1
chr1	64082246	64167963	NM_033563	0.693	-	Klf7
chr1	140381290	140516273	NM_021605	0.684	-	Nek7
chr2	34026976	34227565	NM_001290576	0.684	-	Pbx3
chr2	34026976	34227565	NM_016768	0.684	-	Pbx3
chr11	72990584	72995548	NM_029564	0.683	+	Tax1bp3
chr19	5730305	5731732	NM_020491	0.682	-	Sssca1
chr3	96025043	96027661	NM_178214	0.681	+	Hist2h2be
chr8	48752531	48760513	NM_023503	0.679	-	Ing2
chr8	73028194	73030638	NM_025577	0.674	-	2810428I15Rik
chr3	88353740	88356849	NM_031248	0.665	-	Lamtor2
chr17	80793091	80879793	NM_009231	0.664	-	Sos1
chr8	87500807	87502647	NM_008416	0.663	-	Junb
chr5	130732906	130817437	NM_001015876	0.662	+	Tyw1
chr3	89225542	89233951	NM_001113331	0.659	+	Shc1
chr16	14159718	14159785	NR_030252	0.659	+	Mir484
chr6	47630883	47631057	NR_002841	0.657	-	Rn4.5s
chr17	24857733	24857850	NR_002897	0.656	+	Snora64
chr15	102502222	102502297	NR_030460	0.654	-	Mir688
chr11	120207003	120209798	NM_009609	0.654	-	Actg1
chr7	112880243	112885899	NM_133951	0.65	-	Rrp8
chr12	110031520	110054842	NM_009537	0.65	+	Yy1
chr13	23675538	23712993	NM_178194	0.64	-	Hist1h2be
chr2	130493576	130507350	NM_025922	0.64	+	Itpa
chr11	116715328	116736951	NM_178620	0.636	+	Mfsd11
chr17	28465415	28467978	NM_011287	0.635	+	Rpl10a
chr10	70793241	70807597	NM_134007	0.635	-	Cisd1
chr8	11555761	11563251	NM_001302458	0.633	+	Ing1
chr17	35087180	35089413	NR_027943	0.632	-	1110038B12Rik
chr11	57917654	57932096	NM_026949	0.632	+	Cnot8
chr17	35087180	35089416	NR_015536	0.631	-	1110038B12Rik
chr2	130479818	130490381	NM_029832	0.63	-	Ddrgk1
chr10	57693398	57695423	NM_001081954	0.627	-	Dux
chr11	100484268	100488916	NM_028024	0.627	+	Nkiras2
chr6	47613580	47613754	NR_002841	0.625	-	Rn4.5s
chr17	23805585	23810737	NM_001008425	0.625	-	Thoc6
chr13	23675538	23712963	NM_001177653	0.625	-	Hist1h2be
chr6	47609240	47609414	NR_002841	0.624	-	Rn4.5s
chr17	35960301	35969732	NM_008027	0.624	+	Flot1
chr6	47622224	47622398	NR_002841	0.623	-	Rn4.5s
chr10	79755175	79756859	NM_009091	0.623	+	Rps15
chr1	169238800	169264109	NM_001039483	0.621	+	Tmco1
chr6	47617916	47618090	NR_002841	0.621	-	Rn4.5s
chr9	72366056	72379665	NR_045735	0.62	-	4930509E16Rik
chr11	69814127	69823611	NM_007888	0.619	+	Dvl2
chr8	60130549	60142227	NR_040698	0.618	+	AW046200
chr6	47626562	47626736	NR_002841	0.618	-	Rn4.5s
chr9	77961044	78019916	NM_019987	0.616	+	Ick
chr7	13617354	13620126	NM_026885	0.615	-	Chmp2a
chr3	137530638	137571895	NM_001033155	0.614	+	Dnajb14
chr4	88428034	88429496	NM_197889	0.612	+	Ifnz
chr10	70810540	70848633	NM_027184	0.612	+	Ipmk
chr9	106789745	106794269	NM_029103	0.612	-	Manf
chr17	23812411	23814416	NM_001161746	0.612	-	Tnfrsf12a
chr17	23812411	23814416	NM_013749	0.612	-	Tnfrsf12a
chr19	8967476	8972380	NM_176843	0.612	+	Ints5
chr2	154482761	154520519	NM_029362	0.61	+	Chmp4b
chr13	21874783	21875266	NM_178207	0.609	-	Hist1h3i
chr8	73032164	73034266	NM_019883	0.609	-	Uba52
chr19	5707373	5726317	NM_053252	0.609	-	Ehbp1l1
chr19	5707373	5726317	NM_001114597	0.609	-	Ehbp1l1
chr19	5707373	5726317	NM_001114596	0.609	-	Ehbp1l1
chr19	5707373	5726317	NM_001114595	0.609	-	Ehbp1l1
chr14	17081827	17144440	NM_021504	0.607	+	Ngly1
chr3	89577530	89587919	NM_027315	0.607	+	Ube2q1
chr14	73909855	73918352	NM_026119	0.607	+	Med4
chr3	105745595	105763166	NM_009725	0.606	-	Atp5f1
chr3	105745595	105763166	NM_001304719	0.606	-	Atp5f1
chr6	47604919	47605093	NR_002841	0.606	-	Rn4.5s
chr13	21842013	21842422	NM_178211	0.606	-	Hist1h4k
chr1	95375637	95406309	NM_001159719	0.606	+	2016-09-02
chr2	25110958	25111872	NM_177344	0.606	+	Tmem203
chr2	30093288	30119310	NM_177725	0.606	+	Lrrc8a
chr2	131003024	131005748	NM_007682	0.606	-	Cenpb
chr3	88086681	88100760	NM_029801	0.606	-	Tsacc
chr3	96509814	96512483	NM_030094	0.606	-	Nudt17
chr3	96509814	96512483	NM_001162925	0.606	-	Nudt17
chr4	122624093	122638431	NM_029662	0.606	-	Mfsd2a
chr5	5736321	5749317	NM_027399	0.606	-	Steap1
chr6	52496223	52590294	NM_145567	0.606	-	Hibadh
chr7	106302172	106331223	NM_026384	0.606	-	Dgat2
chr11	94491137	94506530	NM_133807	0.606	+	Lrrc59
chr12	56225514	56243069	NM_001100116	0.606	+	1700047I17Rik2
chr12	56225514	56243069	NM_028527	0.606	+	Fam177a
chr12	114214773	114217151	NM_201646	0.606	+	Btbd6
chr17	46633737	46636567	NM_207161	0.606	+	Dnph1
chr6	86388639	86420381	NM_001243742	0.606	+	C87436
chr6	86388639	86420381	NM_001243741	0.606	+	C87436
chr7	30089023	30102605	NM_013874	0.606	+	Dpf1
chr9	64027103	64030495	NM_183316	0.606	+	Snapc5
chr9	70273235	70351532	NM_033604	0.606	-	Rnf111
chr9	123022348	123045247	NM_001081188	0.606	+	Exosc7
chr13	100787948	100874025	NM_001081061	0.606	-	Bdp1
chr13	85329081	85353328	NM_023243	0.606	+	Ccnh
chr15	90054790	90054843	NR_106106	0.606	+	Mir7648
chr16	22381385	22439643	NM_023794	0.606	-	Etv5
chr18	67550384	67562403	NM_026473	0.606	+	Tubb6
chr10	126478987	126482517	NM_010792	0.605	+	Mettl1
chr2	77018396	77118649	NM_175465	0.605	-	Sestd1
chr2	30808520	30814535	NM_133673	0.605	+	Tor1b
chr4	117545604	117556081	NM_001253381	0.605	-	B4galt2
chr4	117545604	117556081	NM_017377	0.605	-	B4galt2
chr4	117545604	117556081	NR_045570	0.605	-	B4galt2
chr5	69948180	69964869	NM_172711	0.605	+	Guf1
chr7	126858607	126864312	NM_145585	0.605	-	Thumpd1
chr10	80392835	80394949	NM_008655	0.605	+	Gadd45b
chr11	62365005	62366714	NM_011664	0.605	+	Ubb
chr14	47451918	47473865	NM_026832	0.605	+	Cgrrf1
chr15	7823054	8049209	NM_001081402	0.605	-	Wdr70
chr15	94408378	94420255	NM_008971	0.605	-	Twf1
chr16	38562926	38592275	NM_001205287	0.605	+	Tmem39a
chr16	38562926	38592275	NM_026407	0.605	+	Tmem39a
chr16	92058566	92087718	NM_017391	0.605	+	Slc5a3
chr3	96433850	96437714	NM_001102407	0.605	+	Rbm8a
chr3	96433850	96437714	NM_025875	0.605	+	Rbm8a
chr8	125748740	125756156	NM_194446	0.605	+	Cdk10
chr8	125748740	125756156	NM_194444	0.605	+	Cdk10
chr10	80085524	80103516	NM_134002	0.605	+	Csnk1g2
chr11	68799202	68821962	NM_001159519	0.605	-	Pfas
chr15	8119105	8221158	NM_001162906	0.605	+	2410089E03Rik
chr16	58408647	58469858	NM_028523	0.605	+	Dcbld2
chr16	90936341	91011553	NM_001164483	0.605	-	Synj1
chr19	6080762	6084891	NM_024231	0.605	-	Zfpl1
chr19	47940034	47960795	NM_030051	0.605	+	Gsto2
chr2	31829969	31909495	NM_172268	0.604	+	Nup214
chr5	151325195	151372721	NM_001081001	0.604	+	Brca2
chr5	151325195	151372721	NM_009765	0.604	+	Brca2
chr7	29161802	29164247	NM_011756	0.604	-	Zfp36
chr9	114597948	114632895	NM_146229	0.604	+	Dync1li1
chrX	54306746	54320359	NM_028242	0.604	+	Htatsf1
chr18	61290930	61336703	NM_178277	0.604	-	Hmgxb3
chr18	73929693	73975046	NM_145494	0.604	-	Me2
chr13	21871700	21872494	NM_020034	0.604	-	Hist1h1b
chr1	4763278	4775807	NM_025300	0.604	-	Mrpl15
chr1	4763278	4775807	NM_001177658	0.604	-	Mrpl15
chr1	4763278	4775807	NR_033530	0.604	-	Mrpl15
chr4	100449283	100676353	NM_198037	0.604	+	Cachd1
chr5	125894773	125914418	NM_203319	0.604	-	Dhx37
chr9	61970324	61970401	NR_039595	0.604	-	Mir5133
chr11	106629517	106640829	NR_027785	0.604	-	Polg2
chr18	61290930	61336704	NM_134134	0.604	-	Hmgxb3
chr1	43807075	43884553	NM_026430	0.603	-	Uxs1
chr2	29475239	29595883	NM_001039086	0.603	+	Rapgef1
chr2	29475239	29595883	NM_054050	0.603	+	Rapgef1
chr2	29475239	29595883	NM_001039087	0.603	+	Rapgef1
chr2	58419744	58645382	NM_001289660	0.603	+	Upp2
chr2	119114477	119124189	NM_172269	0.603	+	Vps18
chr4	47366176	47427796	NM_009370	0.603	+	Tgfbr1
chr10	126459387	126467870	NM_025537	0.603	-	Tsfm
chr13	55423415	55426633	NM_025596	0.603	+	Prelid1
chr14	64479148	64538696	NM_028228	0.603	+	Pinx1
chr15	79191113	79233669	NM_001253820	0.603	-	Tmem184b
chr18	67564417	67608790	NM_027130	0.603	-	Afg3l2
chr19	60887472	60912132	NM_001167829	0.603	+	Fam45a
chr19	60887472	60912132	NM_026437	0.603	+	Fam45a
chr2	25438537	25463966	NM_001024616	0.603	-	Rabl6
chr3	132347107	132504652	NM_001163455	0.603	+	Tbck
chr5	101233820	101249954	NM_172405	0.603	-	Fam175a
chr6	113464880	113481632	NM_175101	0.603	-	Emc3
chr7	134486308	134488828	NM_146202	0.603	-	Zfp768
chr11	59024913	59041664	NM_001130408	0.603	-	Arf1
chr11	86508154	86570994	NM_001003908	0.603	-	Cltc
chr15	93228780	93322343	NM_175363	0.603	+	Pphln1
chr15	93228780	93322343	NM_146062	0.603	+	Pphln1
chr15	93228780	93322343	NM_001083114	0.603	+	Pphln1
chr15	93228780	93322343	NM_001285864	0.603	+	Pphln1
chr15	98780277	98783932	NM_011653	0.603	-	Tuba1a
chr16	17452077	17487533	NM_007764	0.603	+	Crkl
chr16	17452077	17487533	NM_001277231	0.603	+	Crkl
chr19	8810328	8815114	NM_134139	0.603	+	Wdr74
chr8	26688961	26707959	NM_173012	0.603	-	Letm2
chr10	79635688	79637864	NM_027207	0.602	+	1600002K03Rik
chr2	164571514	164593719	NM_133763	0.602	+	Dnttip1
chr3	51056641	51144566	NM_023502	0.602	-	Elf2
chr3	51056641	51144566	NM_001291059	0.602	-	Elf2
chr4	124356007	124370798	NM_026031	0.602	-	Utp11l
chr5	31443035	31456624	NM_001294322	0.602	-	Mpv17
chr5	31443035	31456624	NM_008622	0.602	-	Mpv17
chr5	115223741	115224992	NR_027872	0.602	-	4930515G01Rik
chr5	144861304	144949073	NM_001081109	0.602	+	Lmtk2
chr6	72548621	72557482	NM_026159	0.602	+	Retsat
chr17	15101152	15115776	NM_001123368	0.602	-	Gm3417
chr17	15101152	15115776	NM_001123367	0.602	-	Gm3448
chr17	24300831	24306340	NR_037854	0.602	-	Atp6v0c-ps2
chr19	38262968	38298622	NM_001081075	0.602	-	Fra10ac1
chr3	87975481	87981707	NR_045997	0.602	-	1700113A16Rik
chr8	27091075	27104593	NM_029037	0.602	-	Pomk
chr9	102620133	102635747	NM_019764	0.602	+	Amotl2
chr11	74989444	74992310	NM_027136	0.602	-	Ovca2
chr13	53428118	53472730	NM_009269	0.602	-	Sptlc1
chr16	31948631	31958558	NM_026554	0.602	+	Ncbp2
chr18	6201002	6241522	NM_008448	0.602	-	Kif5b
chr19	42197764	42203483	NM_027106	0.602	-	Avpi1
chr2	83484734	83504773	NM_026934	0.601	+	Zc3h15
chr2	120429973	120435094	NM_001159612	0.601	-	Lrrc57
chr3	108596097	108643420	NM_011504	0.601	-	Stxbp3a
chr6	66485461	66490985	NM_019499	0.601	+	Mad2l1
chr10	61892125	61912441	NM_181423	0.601	-	Supv3l1
chr17	22063929	22099431	NM_001199048	0.601	-	Zfp942
chr17	35093373	35096183	NM_010478	0.601	-	Hspa1b
chr1	33726668	33727557	NR_033199	0.601	+	1700001G17Rik
chr2	120435117	120447295	NM_001290808	0.601	+	Haus2
chr2	120435117	120447295	NM_025475	0.601	+	Haus2
chr5	112766410	112772060	NM_027323	0.601	-	Srrd
chr5	140267489	140278606	NM_010757	0.601	+	Mafk
chr7	125247889	125259661	NM_170669	0.601	-	Rps15a
chr9	44731209	44773683	NM_145400	0.601	-	Ube4a
chr11	72503503	72585648	NM_009671	0.601	+	Ankfy1
chr17	15132746	15147148	NM_001123368	0.601	-	Gm3417
chr17	15132746	15147148	NM_001123367	0.601	-	Gm3448
chr18	38004478	38095065	NM_007858	0.601	-	Diap1
chr18	84257549	84266906	NM_146090	0.601	+	Zadh2
chr19	7272695	7280774	NM_134150	0.601	-	Otub1
chr3	95634544	95659676	NM_027541	0.6	-	Prpf3
chr5	101083744	101103275	NM_027978	0.6	-	Coq2
chr7	20150297	20158692	NM_027189	0.6	-	Gemin7
chr7	52134755	52147736	NM_029365	0.6	-	Med25
chr7	144629356	144659663	NR_033611	0.6	+	Gm12669
chr10	62042994	62065046	NM_019553	0.6	-	Ddx21
chr12	8504564	8506791	NM_007483	0.6	-	Rhob
chr12	86681563	86715667	NM_026775	0.6	-	Tmed10
chr17	47748544	47761367	NM_020048	0.6	+	Med20
chr3	103768458	103772239	NR_030676	0.6	-	Phtf1os
chr4	16050521	16090645	NM_138952	0.6	-	Ripk2
chr5	114222820	114228291	NM_025526	0.6	+	Iscu
chr5	120984165	121038622	NM_145853	0.6	-	Tpcn1
chr7	81420303	81699666	NM_001038643	0.6	-	Slco3a1
chr7	81426801	81699666	NM_023908	0.6	-	Slco3a1
chr8	13757689	13781882	NM_027276	0.6	+	Cdc16
chr10	116507182	116585530	NM_177798	0.6	-	Frs2
chr10	128061584	128063562	NM_013765	0.6	-	Rps26
chr15	76477356	76487331	NM_001276321	0.6	-	Cyhr1
chr15	89012642	89026905	NM_027081	0.6	-	Dennd6b
chr16	33056599	33060274	NM_021338	0.6	+	Rpl35a
chr17	3326572	3519397	NM_001122998	0.6	+	Tiam2
chr17	24607417	24608541	NM_025954	0.6	+	Pgp
chr17	31784026	31795699	NM_024187	0.6	-	U2af1
chr17	31784026	31795699	NM_001163769	0.6	-	U2af1
chr17	35400067	35403675	NM_001267808	0.6	+	H2-L
chr19	3283046	3292837	NM_172252	0.6	+	Mrpl21
chr19	6057966	6059524	NM_001190436	0.6	+	Fau
chr11	5000167	5006103	NM_001290493	0.599	+	Rhbdd3
chr6	134396495	134516931	NM_008514	0.599	-	Lrp6
chr8	4259730	4275905	NM_011592	0.599	-	Timm44
chr9	108462831	108467897	NM_011830	0.599	+	Impdh2
chrX	34414360	34424215	NM_019668	0.599	+	Ube2a
chr16	4039976	4077810	NM_026508	0.599	-	Trap1
chr16	30065442	30067882	NM_008235	0.599	+	Hes1
chr17	7159313	7165505	NM_147155	0.599	-	Tagap1
chr17	15164114	15178523	NM_001123368	0.599	-	Gm3417
chr17	15164114	15178523	NM_001123367	0.599	-	Gm3448
chr17	15164117	15178523	NM_198104	0.599	-	Tcte3
chr17	15164117	15178523	NM_011560	0.599	-	Tcte3
chr17	21704009	21725649	NM_001002008	0.599	+	Zfp948
chr1	187186973	187252234	NM_029735	0.599	+	Eprs
chr2	91772978	91803720	NM_138306	0.599	-	Dgkz
chr3	142428210	142446569	NM_145546	0.599	+	Gtf2b
chr5	5537456	5559501	NM_153116	0.599	-	Gtpbp10
chr5	145992627	146008175	NM_028298	0.599	+	Zfp655
chr7	107475246	107520406	NM_028292	0.599	-	Ppme1
chr8	36650851	36742503	NM_001081279	0.599	+	Mfhas1
chr8	72816764	72826351	NM_001024922	0.599	-	Ddx49
chr8	112250350	112261639	NM_001080930	0.599	-	Atxn1l
chr11	83892421	83943070	NM_172562	0.599	-	Tada2a
chr11	106629517	106640851	NM_015810	0.599	-	Polg2
chr11	116332129	116351660	NM_026364	0.599	-	Prpsap1
chr15	79248281	79272487	NM_013767	0.599	-	Csnk1e
chr15	79248281	79272487	NM_001289898	0.599	-	Csnk1e
chr17	15612684	15635240	NM_011185	0.599	-	Psmb1
chr17	47065239	47147481	NM_001177374	0.599	-	Ubr2
chr17	47065239	47147481	NM_146078	0.599	-	Ubr2
chr16	20703038	20716709	NM_009900	0.599	-	Clcn2
chr2	130389492	130391130	NM_207207	0.598	+	Mrps26
chr8	120315544	120325829	NM_026758	0.598	-	Mphosph6
chr8	107034927	107058537	NM_144931	0.598	-	Nae1
chr8	119505727	119517349	NM_026572	0.598	-	Gcsh
chr15	61869541	62082530	NR_003368	0.598	+	Pvt1
chr15	66409133	66476817	NM_001081409	0.598	+	Phf20l1
chr15	58704203	58708336	NM_026642	0.598	+	Trmt12
chr15	76551894	76554275	NM_145472	0.598	-	C030006K11Rik
chr15	76551894	76554275	NM_176828	0.598	-	C030006K11Rik
chr16	92058580	92112472	NM_080456	0.598	+	Mrps6
chr17	24837597	24844598	NM_145396	0.598	-	Tbl3
chr1	84717763	84835879	NM_133975	0.598	-	Trip12
chr1	63094374	63160841	NM_001081436	0.598	-	Ino80d
chr1	63094374	63160841	NM_001114609	0.598	-	Ino80d
chr3	121977331	121988189	NM_153806	0.598	+	Dnttip2
chr5	138619844	138628414	NM_009315	0.598	-	Taf6
chr6	35202731	35212059	NR_027875	0.598	+	1810058I24Rik
chr8	18595172	18803188	NM_173189	0.598	+	Mcph1
chr10	87609815	87641140	NM_028334	0.598	+	Nup37
chr12	75065516	75085807	NM_178392	0.598	+	Snapc1
chr14	32064674	32073115	NM_027088	0.598	+	Bap1
chr15	80629039	80771516	NM_177124	0.598	+	Tnrc6b
chr15	12047605	12115205	NM_011767	0.598	+	Zfr
chr16	22009556	22049342	NM_029457	0.598	+	Senp2
chr16	22009556	22049342	NR_027488	0.598	+	Senp2
chr16	17651300	17722993	NM_001285886	0.598	-	Med15
chr18	35758320	35776839	NM_026420	0.598	+	Paip2
chr19	44624743	44629905	NM_026061	0.598	-	Ndufb8
chr4	62184834	62186048	NM_021498	0.597	-	Pole3
chr4	94166769	94223487	NM_026368	0.597	-	Caap1
chr4	137150103	137214452	NM_130879	0.597	+	Usp48
chr4	145658643	145683119	NM_001243139	0.597	-	Gm13247
chr5	5505014	5514789	NM_001193660	0.597	-	Cldn12
chr5	130322865	130339827	NM_026445	0.597	+	Sumf2
chr7	4583096	4610552	NM_172894	0.597	-	Ppp6r1
chr7	4759615	4763942	NM_133777	0.597	-	Ube2s
chr7	142881470	142908062	NM_001081117	0.597	-	Mki67
chr8	47082261	47085204	NM_001039562	0.597	-	Ankrd37
chr8	77517601	77555871	NM_178017	0.597	+	Hmgxb4
chr11	55283253	55314389	NM_013716	0.597	+	G3bp1
chr11	51498886	51502136	NM_025319	0.597	-	0610009B22Rik
chr11	72021055	72023989	NM_026559	0.597	+	Txndc17
chr15	102168677	102181190	NM_153416	0.597	-	Aaas
chr16	55973916	56009025	NM_173026	0.597	+	Zbtb11
chr17	67016187	67703799	NM_008984	0.597	-	Ptprm
chr19	36908721	36967967	NM_001163635	0.597	+	Tnks2
chr2	127073710	127086500	NM_175145	0.597	+	Tmem127
chr2	164311954	164318823	NM_026797	0.597	+	Dbndd2
chr4	102791994	102838359	NM_001039081	0.597	+	Mier1
chr4	132048721	132066371	NM_144907	0.597	-	Sesn2
chrX	131505911	131543748	NM_175446	0.597	-	Zmat1
chr10	62477411	62486597	NM_001079824	0.597	-	Hnrnph3
chr10	84559763	84565240	NM_010214	0.597	-	Fhl4
chr10	110378835	110447122	NM_172554	0.597	-	Zdhhc17
chr12	66233720	66273567	NM_172578	0.597	-	Mis18bp1
chr13	12278806	12350380	NM_001081128	0.597	-	Mtr
chr13	8971723	8995258	NM_027000	0.597	-	Gtpbp4
chr15	75584876	75672338	NM_172121	0.597	-	Zc3h3
chr15	81678699	81688756	NM_020507	0.597	-	Tob2
chr17	46804404	46811204	NM_144857	0.597	-	Rrp36
chr18	34380637	34481844	NM_007462	0.597	+	Apc
chr18	31739821	31769556	NM_026165	0.597	-	Slc25a46
chr2	25182969	25188091	NR_027448	0.596	-	AA543186
chr8	73286671	73290562	NM_023065	0.596	-	Ifi30
chr8	88061538	88079170	NM_019794	0.596	-	Dnaja2
chr8	96738500	96838966	NM_172410	0.596	+	Nup93
chr8	109570189	109572514	NM_026513	0.596	-	Pdf
chr11	106258933	106349110	NM_023913	0.596	-	Ern1
chr11	6170716	6174840	NM_134020	0.596	-	Tmed4
chr3	108059843	108082870	NM_011967	0.596	+	Psma5
chr4	138936573	139045447	NM_001160319	0.596	+	Ubr4
chr5	135499441	135526969	NM_016801	0.596	+	Stx1a
chr6	113284117	113293916	NM_133926	0.596	-	Camk1
chr8	126421022	126473165	NM_172288	0.596	-	Nup133
chr10	120847406	120913306	NM_138956	0.596	-	Rassf3
chr10	59412422	59414518	NM_029083	0.596	-	Ddit4
chr10	75385968	75395208	NM_008606	0.596	-	Mmp11
chr11	76057237	76064124	NM_183263	0.596	+	Rnmtl1
chr11	80173993	80191517	NM_027472	0.596	-	5730455P16Rik
chr15	79616780	79635139	NM_030689	0.596	-	Nptxr
chr15	80091043	80094736	NM_175109	0.596	-	Rps19bp1
chr16	21204867	21223377	NM_010143	0.596	+	Ephb3
chr17	25079414	25097568	NM_198937	0.596	-	Hn1l
chr19	3259075	3283010	NM_009212	0.596	-	Ighmbp2
chr1	9708702	9738463	NM_173443	0.595	-	Vcpip1
chr2	25100332	25110934	NM_001252542	0.595	-	Ndor1
chr2	25100332	25110934	NM_001252541	0.595	-	Ndor1
chr2	25100332	25110934	NM_001082476	0.595	-	Ndor1
chr4	43040561	43044256	NM_023231	0.595	-	Stoml2
chr5	65779602	65782670	NM_011292	0.595	-	Rpl9
chr6	34992706	35083737	NM_016877	0.595	-	Cnot4
chr6	34992706	35083737	NM_001164411	0.595	-	Cnot4
chr6	34972064	35083737	NM_001164414	0.595	-	Cnot4
chr6	34972064	35083737	NM_001164413	0.595	-	Cnot4
chr6	34972064	35083737	NM_001164412	0.595	-	Cnot4
chr9	56978583	56990017	NM_028636	0.595	+	Man2c1
chr9	122981427	123022323	NM_026917	0.595	-	Zdhhc3
chr11	94797583	94813170	NM_007742	0.595	+	Col1a1
chr13	12706332	12742662	NR_003568	0.595	-	Gpr137b-ps
chr14	34191083	34260344	NM_016700	0.595	-	Mapk8
chr15	98348088	98364700	NM_001289439	0.595	-	Kansl2
chr15	98348088	98364700	NM_001289440	0.595	-	Kansl2
chr15	98348088	98364700	NM_001289438	0.595	-	Kansl2
chr15	98348088	98364700	NM_001289437	0.595	-	Kansl2
chr15	98348088	98364700	NM_133714	0.595	-	Kansl2
chr17	27977031	27988912	NM_011432	0.595	+	Snrpc
chr17	87507018	87536925	NM_019654	0.595	+	Socs5
chr3	95666574	95674542	NM_078479	0.595	-	Mrps21
chr1	191704370	191746167	NM_026796	0.595	-	Smyd2
chr2	130369526	130389485	NR_040348	0.595	-	4930473A02Rik
chr3	108456857	108481758	NM_001177771	0.595	+	Clcc1
chr9	20942984	20954350	NM_016742	0.595	-	Cdc37
chr10	121024435	121063372	NM_001081056	0.595	-	Xpot
chr11	58762412	58762874	NM_030082	0.595	+	Hist3h2ba
chr12	34642535	34644696	NM_011658	0.595	+	Twist1
chr13	51747082	51779015	NM_029279	0.595	+	Secisbp2
chr13	34166146	34169877	NM_009450	0.595	-	Tubb2a
chr14	51545744	51550524	NM_001033271	0.595	-	Tmem55b
chr16	20517136	20532260	NM_007889	0.595	+	Dvl3
chr17	80623828	80627837	NM_026053	0.595	+	Gemin6
chr11	3417524	3439295	NM_001159284	0.595	-	Smtn
chr11	3417524	3439295	NM_001284429	0.595	-	Smtn
chr11	3417524	3439295	NM_001284428	0.595	-	Smtn
chr11	3417524	3439295	NM_001284427	0.595	-	Smtn
chr11	3417524	3439295	NM_013870	0.595	-	Smtn
chr2	26492695	26495764	NR_024068	0.595	-	Snhg7
chr3	90291947	90294935	NM_133854	0.595	-	Snapin
chr5	137969356	137974457	NM_010312	0.595	-	Gnb2
chr7	63186635	63217863	NM_001256133	0.595	-	Nipa2
chr7	63186635	63217863	NM_001256132	0.595	-	Nipa2
chr7	63186635	63217863	NM_001256130	0.595	-	Nipa2
chr7	63186635	63217863	NM_001256131	0.595	-	Nipa2
chr7	63186635	63217863	NM_023647	0.595	-	Nipa2
chr7	88927072	88934339	NM_026077	0.595	-	3110040N11Rik
chr7	134415394	134417573	NM_009266	0.595	-	Sephs2
chr8	112392502	112468571	NM_001122594	0.595	+	Phlpp2
chr8	108424373	108455702	NM_173432	0.595	+	Pskh1
chr9	100544041	100858963	NM_009282	0.595	+	Stag1
chr10	127927916	127930881	NM_010860	0.595	-	Myl6
chr15	59205752	59433239	NM_026746	0.595	+	Nsmce2
chr15	59205752	59371221	NM_001164604	0.595	+	Nsmce2
chr17	24300832	24306374	NM_009729	0.595	-	Atp6v0c
chr17	29686746	29743753	NM_198647	0.595	+	Tbc1d22b
chr18	14941753	15058868	NM_001100449	0.595	+	Taf4b
chr19	4192173	4195419	NM_031868	0.595	+	Ppp1ca
chr2	30328160	30329719	NM_030244	0.594	-	Ier5l
chr2	92439863	92455409	NM_023850	0.594	+	Chst1
chr2	165315611	165318814	NM_001007581	0.594	-	2810408M09Rik
chr3	54916029	54941254	NM_144895	0.594	+	Spg20
chr3	54916029	54941254	NM_001144988	0.594	+	Spg20
chr3	95022465	95032599	NM_019914	0.594	-	Mllt11
chr3	108456907	108480929	NM_001177770	0.594	+	Clcc1
chr4	149270392	149329115	NM_029035	0.594	-	Spsb1
chr6	83059101	83059926	NM_026744	0.594	+	Mrpl53
chr7	19725565	19734545	NM_026111	0.594	-	Qpctl
chr7	34925715	34953548	NM_016682	0.594	-	Uba2
chr7	133929381	133935985	NM_019674	0.594	-	Ppp4c
chr8	3610089	3621296	NM_026156	0.594	-	Xab2
chr8	32269939	32279196	NM_026453	0.594	-	Mak16
chr11	17157620	17169179	NM_020558	0.594	+	C1d
chr11	59263546	59272069	NM_178659	0.594	+	Jmjd4
chr11	59263546	59272069	NM_001205068	0.594	+	Jmjd4
chr11	59263546	59272069	NR_037992	0.594	+	Jmjd4
chr15	36169688	36212902	NM_013923	0.594	-	Rnf19a
chr16	17233679	17263523	NM_178922	0.594	+	Hic2
chr16	91014281	91044624	NM_026110	0.594	-	Paxbp1
chr17	88071896	88123053	NM_008628	0.594	+	Msh2
chr17	57032033	57074811	NM_022328	0.594	-	Mllt1
chr19	4316146	4397077	NM_001001984	0.594	-	Kdm2a
chr19	44109432	44144176	NM_145502	0.594	-	Erlin1
chr1	184243232	184271737	NM_175127	0.594	-	Fbxo28
chr3	89518943	89557377	NM_001038587	0.594	+	Adar
chr3	65332368	65359440	NM_178892	0.594	+	Tiparp
chr6	125165598	125172324	NM_009496	0.594	+	Vamp1
chr6	125165598	125172324	NM_001080557	0.594	+	Vamp1
chr9	44218246	44226090	NM_201372	0.594	-	Ccdc84
chr9	44494390	44543281	NM_153537	0.594	-	Phldb1
chr11	31565149	31571862	NM_001024919	0.594	-	Bod1
chr11	71856003	71860872	NM_144526	0.594	+	Fam64a
chr15	58765364	58771044	NM_023172	0.594	+	Ndufb9
chr15	78971796	78982197	NM_027231	0.594	+	Polr2f
chr17	35263346	35265800	NM_033477	0.594	+	D17H6S53E
chr17	79053303	79135900	NM_011500	0.594	-	Strn
chr19	4622550	4625617	NM_023131	0.594	-	Rce1
chr1	132588831	132612398	NM_008825	0.593	-	Pfkfb2
chr1	132585619	132612398	NR_027859	0.593	-	Pfkfb2
chr1	94336295	94370335	NM_024197	0.593	-	Ndufa10
chr2	32561301	32568304	NM_130860	0.593	-	Cdk9
chr2	121318416	121332392	NM_026220	0.593	-	Mfap1a
chr3	108374616	108384986	NM_025444	0.593	+	Taf13
chr4	134479539	134483285	NM_023665	0.593	+	Rsrp1
chr4	11631593	11642140	NM_010276	0.593	+	Gem
chr4	46502200	46516310	NM_053179	0.593	+	Nans
chr5	46061163	46091786	NM_019438	0.593	+	Ncapg
chr5	65839993	65884074	NM_133697	0.593	-	Smim14
chr6	119873986	119988673	NM_001199083	0.593	-	Wnk1
chr6	119873986	119988673	NM_001199084	0.593	-	Wnk1
chr6	119873986	119988673	NM_001185021	0.593	-	Wnk1
chr6	119873986	119988673	NM_001185020	0.593	-	Wnk1
chr6	119873986	119988673	NM_198703	0.593	-	Wnk1
chr8	75001893	75016513	NM_177766	0.593	-	Slc35e1
chr9	50329721	50336746	NM_011220	0.593	-	Pts
chr10	41239305	41250848	NM_016898	0.593	+	Cd164
chr10	75669970	75700610	NM_133182	0.593	-	Prmt2
chr10	75669970	75700610	NM_001077638	0.593	-	Prmt2
chr10	75669970	75700610	NR_126571	0.593	-	Prmt2
chr10	75669970	75700610	NM_001302965	0.593	-	Prmt2
chr10	120360466	120416386	NM_001081193	0.593	-	Lemd3
chr11	87881780	87898231	NM_016686	0.593	+	Vezf1
chr11	100566059	100573781	NM_001038010	0.593	-	Kat2a
chr11	100566059	100573781	NM_020004	0.593	-	Kat2a
chr11	115465464	115468938	NM_025305	0.593	+	Mrps7
chr14	19100336	19103500	NM_025586	0.593	-	Rpl15
chr15	84776149	84818401	NM_001033273	0.593	-	5031439G07Rik
chr15	36525412	36538728	NM_008774	0.593	-	Pabpc1
chr15	78939412	78967331	NM_177461	0.593	+	Micall1
chr15	84753857	84773393	NM_016714	0.593	+	Nup50
chr16	91729615	91920824	NM_010587	0.593	+	Itsn1
chr16	91729615	91871900	NM_001110275	0.593	+	Itsn1
chr16	91729615	91832597	NM_001110276	0.593	+	Itsn1
chr17	29751775	29778604	NM_021419	0.593	+	Rnf8
chr17	31981194	31992737	NM_010831	0.593	-	Sik1
chr17	36093763	36106695	NM_013854	0.593	-	Abcf1
chr17	46308941	46339574	NM_030715	0.593	-	Polh
chr17	47873985	47929365	NM_001161722	0.593	+	Tfeb
chr19	8797976	8800816	NR_002896	0.593	+	Snhg1
chr1	173275829	173288301	NM_011070	0.593	+	Pfdn2
chr4	21858472	21928608	NM_175234	0.593	+	Faxc
chr4	131399385	131423702	NM_025297	0.593	+	Mecr
chr5	24308640	24348179	NM_053075	0.593	-	Rheb
chr5	72904542	72950884	NM_133921	0.593	-	Nfxl1
chr6	88207327	88396533	NM_023060	0.593	-	Eefsec
chr6	83299477	83308386	NM_175277	0.593	+	Bola3
chrX	12858147	12871109	NM_010028	0.593	+	Ddx3x
chr10	39753340	39862060	NM_001114332	0.593	-	Slc16a10
chr10	39795207	39862060	NM_028247	0.593	-	Slc16a10
chr10	80289440	80291962	NR_027656	0.593	+	Oaz1-ps
chr10	90579322	90586708	NM_133668	0.593	-	Slc25a3
chr10	127646965	127648850	NM_025716	0.593	-	Spryd4
chr11	59120431	59147054	NM_139298	0.593	+	Wnt9a
chr11	115358666	115375684	NM_008258	0.593	-	Hn1
chr12	57429293	57446881	NM_145442	0.593	-	Mbip
chr12	66163418	66174925	NM_013902	0.593	-	Fkbp3
chr13	54605165	54652651	NM_176987	0.593	+	Simc1
chr15	66760879	66801203	NM_008681	0.593	-	Ndrg1
chr15	76332444	76342248	NM_010046	0.593	-	Dgat1
chr15	88919536	88930770	NM_027905	0.593	+	Selo
chr8	125626249	125629142	NM_016738	0.593	+	Rpl13
chr1	177592552	177622763	NM_010098	0.592	-	Opn3
chr1	59538990	59543799	NM_008057	0.592	+	Fzd7
chr2	112295181	112307593	NM_133749	0.592	+	Emc7
chr2	167468724	167487044	NM_145538	0.592	-	Tmem189
chr4	40682681	40704918	NM_021535	0.592	-	Smu1
chr5	144165498	144182955	NM_025841	0.592	+	Kdelr2
chr5	20492462	20561615	NM_011203	0.592	-	Ptpn12
chr6	49193919	49214051	NM_198102	0.592	-	Tra2a
chr8	109936388	109948938	NM_026277	0.592	-	Nob1
chr10	82321950	82360469	NM_001042513	0.592	+	Txnrd1
chr10	82321950	82360469	NM_015762	0.592	+	Txnrd1
chr13	55546691	55562288	NM_001112711	0.592	+	Grk6
chr13	55546691	55560938	NM_001286066	0.592	+	Grk6
chr13	55546691	55562288	NM_001286065	0.592	+	Grk6
chr13	55546691	55562288	NM_001038018	0.592	+	Grk6
chr13	55546691	55560938	NM_011938	0.592	+	Grk6
chr13	55546691	55562288	NM_001286064	0.592	+	Grk6
chr14	66914165	66915966	NR_038077	0.592	-	1700001G11Rik
chr15	93070172	93105515	NM_001033275	0.592	-	Gxylt1
chr17	35195979	35199044	NM_016765	0.592	+	Ddah2
chr17	35195979	35199044	NM_001190449	0.592	+	Ddah2
chr19	4164323	4175479	NM_134148	0.592	-	Carns1
chr19	7492114	7500394	NM_175381	0.592	+	2700081O15Rik
chr1	59741849	59768354	NM_018868	0.592	+	Nop58
chr2	3035659	3145081	NM_001081161	0.592	+	Fam171a1
chr2	76513371	76535392	NM_031256	0.592	+	Plekha3
chr2	112079997	112087268	NM_207206	0.592	+	Lpcat4
chr3	32635984	32650481	NM_025316	0.592	+	Ndufb5
chr5	144078167	144090917	NM_028379	0.592	-	Zdhhc4
chr7	129066352	129125207	NM_001033318	0.592	-	Cog7
chr7	35904311	35906951	NM_007678	0.592	+	Cebpa
chr7	35904311	35906947	NM_001287523	0.592	+	Cebpa
chr7	35904311	35906947	NM_001287514	0.592	+	Cebpa
chr7	35904311	35906947	NM_001287521	0.592	+	Cebpa
chr7	35904311	35906947	NM_001287515	0.592	+	Cebpa
chr7	132695795	132722988	NM_001008700	0.592	+	Il4ra
chr11	45741770	45758437	NM_028185	0.592	-	Lsm11
chr11	59776684	59778444	NM_009026	0.592	-	Rasd1
chr11	100943938	100947933	NM_027896	0.592	+	Coasy
chr11	101177564	101184844	NM_011192	0.592	+	Psme3
chr12	74381396	74387698	NM_029580	0.592	-	Trmt5
chr15	12251250	12281022	NM_025673	0.592	+	Golph3
chr15	98761861	98764821	NM_011654	0.592	-	Tuba1b
chr15	101946958	101966646	NM_001033277	0.592	-	Spryd3
chr13	23643154	23643512	NM_175655	0.591	-	Hist1h4f
chr2	25217011	25221146	NM_001033293	0.591	-	Uap1l1
chr2	114019196	114027168	NM_175466	0.591	-	Zfp770
chr3	54916087	54941254	NM_001144987	0.591	+	Spg20
chr3	93324417	93330210	NM_016740	0.591	+	S100a11
chr3	122970413	123068554	NM_027135	0.591	+	Sec24d
chr4	40917938	40960906	NM_001290448	0.591	+	Nfx1
chr4	40917938	40960906	NM_001290449	0.591	+	Nfx1
chr4	56762551	56815203	NM_026079	0.591	-	Ikbkap
chr4	108520461	108522017	NM_029571	0.591	+	Kti12
chr4	149611432	149622982	NM_001025388	0.591	+	Eno1b
chr7	99792221	99818422	NM_029078	0.591	-	Pcf11
chr7	106986078	107007393	NM_025668	0.591	-	Spcs2
chr8	112302482	112388109	NM_009677	0.591	+	Ap1g1
chr8	112302482	112388109	NM_001301211	0.591	+	Ap1g1
chr8	72758124	72787004	NM_172755	0.591	+	Sugp2
chr8	72758124	72784943	NM_001168290	0.591	+	Sugp2
chr8	114388797	114400575	NM_025781	0.591	-	Tmem170
chr9	59139378	59164007	NM_028121	0.591	+	Adpgk
chr9	109986822	110003591	NM_001252683	0.591	-	Dhx30
chr10	41206977	41210146	NM_009213	0.591	-	Smpd2
chr10	80506817	80522899	NM_024499	0.591	-	Sgta
chr10	105278534	105284566	NM_025602	0.591	+	Ccdc59
chr10	127707631	127729905	NM_019963	0.591	+	Stat2
chr11	4086835	4115508	NM_134023	0.591	+	Tbc1d10a
chr14	55512979	55517764	NM_019402	0.591	+	Pabpn1
chr17	56753721	56766326	NM_028782	0.591	-	Lonp1
chr18	58038331	58106475	NM_009194	0.591	+	Slc12a2
chr18	36440815	36447898	NM_008989	0.591	+	Pura
chr19	41285331	41338494	NM_133352	0.591	-	Tm9sf3
chr19	5795689	5802671	NR_002847	0.591	-	Malat1
chr1	36756046	36766770	NM_146107	0.591	-	Actr1b
chr1	181598361	181617315	NM_178653	0.591	+	Sccpdh
chr2	150855420	150865115	NM_026086	0.591	-	Nanp
chr2	163820932	163844323	NM_018753	0.591	+	Ywhab
chr2	32817231	32819565	NM_009076	0.591	+	Rpl12
chr2	180415658	180436807	NM_011805	0.591	-	Dido1
chr2	180400640	180436807	NM_001291433	0.591	-	Dido1
chr2	180392667	180436807	NM_175551	0.591	-	Dido1
chr3	95538070	95543492	NM_001252653	0.591	-	Ecm1
chr3	95538070	95543492	NM_007899	0.591	-	Ecm1
chr4	141000587	141023852	NM_009541	0.591	+	Zbtb17
chr4	154338241	154355047	NM_172990	0.591	+	Pank4
chr5	121063138	121078601	NM_028041	0.591	+	Ddx54
chr6	100178558	100237352	NM_019743	0.591	-	Rybp
chr7	132784467	132851202	NM_207239	0.591	-	Gtf3c1
chr7	135110992	135125545	NM_139149	0.591	+	Fus
chr8	41509168	41570196	NM_178395	0.591	+	Zdhhc2
chr8	124320207	124353469	NM_145605	0.591	-	Klhdc4
chr9	64021193	64026369	NM_024212	0.591	+	Rpl4
chr9	110183790	110183913	NR_105744	0.591	+	Mir6236
chr10	127896291	127927230	NM_001114096	0.591	+	Smarcc2
chr10	127896291	127927230	NM_001114097	0.591	+	Smarcc2
chr10	127896291	127927230	NM_198160	0.591	+	Smarcc2
chr10	121518315	121534158	NM_153059	0.591	-	Tmem5
chr11	121563740	121578703	NM_144797	0.591	+	Metrnl
chr14	60838304	60870215	NM_170591	0.591	-	Nupl1
chr14	79859743	79881075	NM_018765	0.591	-	Wbp4
chr14	99697909	99712628	NM_009769	0.591	+	Klf5
chr15	11911093	11925762	NM_011294	0.591	-	Sub1
chr17	33959981	33961443	NM_016844	0.591	-	Rps28
chr17	45823320	45835444	NM_026732	0.591	+	Mrpl14
chr2	158593834	158612373	NM_027975	0.59	+	Fam83d
chr2	164704867	164716937	NM_146129	0.59	+	Pcif1
chr4	133403205	133443712	NM_009097	0.59	-	Rps6ka1
chr4	133403205	133443712	NM_001285505	0.59	-	Rps6ka1
chr10	31033210	31047892	NM_027168	0.59	+	Hddc2
chr11	59761715	59776808	NM_138675	0.59	+	Med9
chr11	59475996	59594362	NM_201245	0.59	+	Mprip
chr11	59475996	59594362	NM_012027	0.59	+	Mprip
chr11	51912325	51936251	NM_019411	0.59	+	Ppp2ca
chr12	88607677	88614902	NM_146036	0.59	+	Ahsa1
chr14	61253565	61383393	NM_001033272	0.59	+	Spata13
chr15	76001403	76059927	NM_201385	0.59	-	Plec
chr15	34425065	34460408	NM_152894	0.59	+	Pop1
chr15	34425065	34460408	NM_026340	0.59	+	Pop1
chr16	17619446	17644923	NM_001164611	0.59	+	Smpd4
chr16	17619446	17644923	NM_001164610	0.59	+	Smpd4
chr16	17619446	17644923	NM_029945	0.59	+	Smpd4
chr16	17619446	17644923	NM_001164609	0.59	+	Smpd4
chr16	31947136	31948607	NR_027897	0.59	-	0610012G03Rik
chr19	24994405	25036106	NM_146097	0.59	-	Cbwd1
chr19	24994405	25036106	NR_033744	0.59	-	Cbwd1
chr19	16030262	16059479	NM_198019	0.59	-	Cep78
chr19	18787725	18792918	NM_177640	0.59	+	D030056L22Rik
chr19	45822223	45824053	NM_008723	0.59	-	Npm3
chr1	37947397	37955178	NM_027098	0.59	+	Mrpl30
chr2	60131816	60221288	NM_013825	0.59	-	Ly75
chr2	69709251	69723672	NM_029280	0.59	-	Mettl5
chr2	69709251	69723672	NR_110977	0.59	-	Mettl5
chr2	117937657	117952869	NM_011580	0.59	+	Thbs1
chr2	132075021	132078916	NM_011045	0.59	-	Pcna
chr3	97817460	97954290	NM_010928	0.59	+	Notch2
chr4	56815200	56822477	NM_001081420	0.59	+	Fam206a
chr4	116273656	116300102	NM_001081475	0.59	-	Nasp
chr4	116273656	116300102	NM_001284229	0.59	-	Nasp
chr4	149353582	149383132	NM_173371	0.59	-	H6pd
chr5	125956242	125997773	NM_030210	0.59	+	Aacs
chr6	117857821	117875640	NM_001166429	0.59	+	Hnrnpf
chr6	117857821	117875640	NM_001166428	0.59	+	Hnrnpf
chr7	29178014	29184402	NM_019458	0.59	+	Paf1
chr7	116662708	116665883	NM_011975	0.59	+	Rpl27a
chr8	23509192	23510063	NR_045473	0.59	+	1810012K16Rik
chr9	47338434	47661468	NM_001025600	0.59	+	Cadm1
chr9	47338434	47661468	NM_018770	0.59	+	Cadm1
chr9	47338434	47661468	NM_207675	0.59	+	Cadm1
chr9	47338434	47661468	NM_207676	0.59	+	Cadm1
chr11	6157547	6167732	NM_026538	0.59	-	Ddx56
chr11	6515600	6526070	NM_001130457	0.59	-	Tbrg4
chr11	6515600	6526070	NM_134011	0.59	-	Tbrg4
chr11	60591026	60594569	NM_175491	0.59	+	Smcr8
chr11	60591026	60601789	NM_001085440	0.59	+	Smcr8
chr11	95198331	95243186	NM_172543	0.59	+	Fam117a
chr11	115685371	115717094	NM_001252532	0.59	+	Llgl2
chr11	115685371	115717094	NM_145438	0.59	+	Llgl2
chr14	31408539	31439394	NM_011103	0.59	-	Prkcd
chr15	100310000	100325670	NM_153407	0.59	-	Csrnp2
chr16	32247338	32257169	NM_026898	0.59	+	Wdr53
chr17	45643789	45657792	NM_198608	0.59	+	Aars2
chr19	10138653	10175993	NM_019699	0.59	-	Fads2
chr1	65233258	65325270	NM_011086	0.589	+	Pikfyve
chr1	162125390	162131317	NM_025474	0.589	+	Mrps14
chr2	32631340	32633113	NM_178595	0.589	+	Ptrh1
chr2	152163160	152169796	NM_175093	0.589	-	Trib3
chr4	3502025	3543770	NM_054089	0.589	+	Tgs1
chr4	129277950	129285123	NM_029748	0.589	+	Tmem234
chr5	135663192	135721999	NM_011714	0.589	+	Baz1b
chr6	50512561	50516473	NM_007808	0.589	-	Cycs
chr7	16683991	16703324	NM_025898	0.589	+	Napa
chr7	28271971	28275333	NM_018820	0.589	+	Sertad1
chr7	125985731	125999127	NM_001168220	0.589	-	Knop1
chr8	28234303	28239104	NM_025686	0.589	-	Brf2
chr9	88415890	88417735	NR_040721	0.589	-	Snhg5
chr11	102024802	102046570	NM_172947	0.589	-	Lsm12
chr15	97505535	97536253	NM_028003	0.589	-	Rpap3
chr15	41620579	41692593	NM_001130165	0.589	+	Oxr1
chr15	79365090	79376989	NM_199079	0.589	-	Ddx17
chr18	33954545	33955643	NR_038152	0.589	+	2410004N09Rik
chr18	33954545	33955643	NR_038151	0.589	+	2410004N09Rik
chr19	27463191	27504310	NM_177474	0.589	-	D19Bwg1357e
chr3	137527450	137529886	NM_016750	0.589	+	H2afz
chr2	168034547	168055879	NM_010072	0.589	-	Dpm1
chr3	28704432	28706337	NM_026517	0.589	+	Rpl22l1
chr3	89802681	89805247	NR_045749	0.589	+	Gm19710
chr4	155186597	155198652	NM_207678	0.589	+	Ccnl2
chr4	107552359	107560029	NM_001282737	0.589	+	Magoh
chr4	153338557	153349190	NM_007859	0.589	-	Dffb
chr5	115795662	115798964	NM_007748	0.589	-	Cox6a1
chr6	124863692	124867964	NM_026988	0.589	-	Ptms
chr6	146591100	146599122	NM_025315	0.589	+	Med21
chr8	73392125	73397389	NM_026964	0.589	-	Ccdc124
chr8	86423996	86465853	NM_181039	0.589	+	Lphn1
chr9	108205288	108208282	NM_133986	0.589	-	Tcta
chr10	36694349	36721694	NM_008229	0.589	+	Hdac2
chr10	60174819	60215530	NM_023596	0.589	-	Slc29a3
chr11	68902029	68905883	NM_009497	0.589	+	Vamp2
chr12	86814850	86818219	NM_010234	0.589	+	Fos
chr13	54560197	54570201	NM_028597	0.589	-	Thoc3
chr14	58168434	58190406	NM_026526	0.589	-	N6amt2
chr14	73952592	73995949	NM_011506	0.589	+	Sucla2
chr17	24806696	24818961	NM_183149	0.589	+	Zfp598
chr17	27993451	28036985	NM_001080769	0.589	+	Uhrf1bp1
chr19	44213736	44220936	NM_028607	0.589	-	Bloc1s2
chr17	84583268	84587287	NM_001001806	0.589	-	Zfp36l2
chr1	16655271	16668356	NM_026392	0.588	+	Tmem70
chr1	16655271	16668356	NM_027415	0.588	+	Tmem70
chr1	193149843	193176804	NM_025864	0.588	+	Tmem206
chr2	163899913	163981257	NM_021420	0.588	+	Stk4
chr4	116801259	116806557	NM_013807	0.588	-	Plk3
chr5	91568640	91577458	NM_009704	0.588	+	Areg
chr5	124357283	124378841	NM_026603	0.588	+	Denr
chr5	144090986	144094383	NR_027874	0.588	+	0610040B10Rik
chr8	13338803	13378448	NM_001291766	0.588	+	Tfdp1
chr8	13338803	13378448	NM_009361	0.588	+	Tfdp1
chr8	47292697	47296363	NM_007450	0.588	-	Slc25a4
chr8	124990046	124999964	NM_001033142	0.588	-	Rnf166
chrX	7455431	7460558	NM_138606	0.588	+	Pim2
chr10	39089604	39285180	NM_001122893	0.588	+	Fyn
chr10	39089604	39285180	NM_008054	0.588	+	Fyn
chr10	39089604	39285180	NM_001122892	0.588	+	Fyn
chr10	61648143	61693966	NM_197996	0.588	-	Tspan15
chr10	77863106	77875788	NM_010925	0.588	-	Rrp1
chr13	14156050	14291870	NM_198122	0.588	+	Arid4b
chr13	14156050	14291870	NM_194262	0.588	+	Arid4b
chr13	14702567	14705304	NM_029271	0.588	-	Mrpl32
chr13	81022682	81035303	NM_001042591	0.588	+	Arrdc3
chr7	13620468	13623327	NM_145578	0.588	-	Ube2m
chr1	54454424	54495815	NM_001033194	0.588	-	Gtf3c3
chr2	121973422	121978818	NM_009735	0.588	+	B2m
chr3	89673245	89717084	NM_010559	0.588	-	Il6ra
chr3	107415449	107434628	NM_153563	0.588	-	Strip1
chr4	122804367	122817184	NM_019489	0.588	-	Ppie
chr4	56888884	56960301	NM_175518	0.588	-	Tmem245
chr4	155539398	155571597	NM_021604	0.588	-	Agrn
chr5	115691778	115722904	NM_001302448	0.588	-	Rnf10
chr5	115691778	115722904	NM_016698	0.588	-	Rnf10
chr5	115691778	115722904	NM_001302449	0.588	-	Rnf10
chr6	122259027	122267695	NM_010749	0.588	+	M6pr
chr7	63097440	63188003	NM_001164661	0.588	+	Cyfip1
chr7	63097440	63188003	NM_001164662	0.588	+	Cyfip1
chr7	63097440	63188003	NM_011370	0.588	+	Cyfip1
chr7	118261186	118266189	NR_015573	0.588	-	1700012D14Rik
chr7	144629330	144660277	NM_023140	0.588	+	Glrx3
chr8	25548087	25549418	NM_026931	0.588	-	1810011O10Rik
chr8	87380884	87393156	NM_025648	0.588	+	Farsa
chr8	98239812	98242904	NM_001035123	0.588	+	Setd6
chr8	121961061	121970156	NM_027950	0.588	+	Osgin1
chr9	96233094	96264718	NM_007502	0.588	-	Atp1b3
chr11	49988352	50013617	NM_026543	0.588	+	3010026O09Rik
chr11	58745789	58752408	NM_022423	0.588	-	Rnf187
chr11	98212031	98219597	NR_045477	0.588	-	1700003D09Rik
chr11	115024654	115042492	NM_012030	0.588	+	Slc9a3r1
chr12	79963058	79987997	NM_026114	0.588	+	Eif2s1
chr14	21748654	21852895	NM_009502	0.588	+	Vcl
chr16	45746343	45844491	NM_001252442	0.588	-	Phldb2
chr16	45746343	45844491	NM_153412	0.588	-	Phldb2
chr16	90229384	90284670	NM_178923	0.588	-	Scaf4
chr6	113588460	113645020	NM_001113553	0.588	+	Irak2
chr6	113588460	113645020	NM_172161	0.588	+	Irak2
chr4	125841326	125879954	NM_146153	0.588	-	Thrap3
chr1	184205900	184212890	NM_007853	0.587	-	Degs1
chr3	19123108	19211322	NM_001122759	0.587	-	Pde7a
chr3	138121923	138152346	NM_175224	0.587	-	Metap1
chr4	55540008	55545347	NM_010637	0.587	-	Klf4
chr5	143633467	143656917	NM_001033312	0.587	-	Fbxl18
chr5	111213507	111239100	NM_009469	0.587	-	Ulk1
chr7	71521426	71537122	NM_026483	0.587	-	Mphosph10
chr8	125005597	125075229	NM_001037298	0.587	-	Piezo1
chr8	73282547	73284820	NM_183170	0.587	-	Mpv17l2
chrX	100655711	100678572	NR_001570	0.587	-	Xist
chrX	100655711	100678572	NR_001463	0.587	-	Xist
chr10	61143068	61156045	NM_009120	0.587	+	Sar1a
chr10	90452055	90545488	NM_001282947	0.587	-	Apaf1
chr10	90452055	90545488	NM_009684	0.587	-	Apaf1
chr10	90452055	90545488	NM_001042558	0.587	-	Apaf1
chr10	127520362	127527444	NM_016774	0.587	+	Atp5b
chr11	121065746	121083970	NM_001001333	0.587	+	Hexdc
chr15	36407422	36426546	NM_175134	0.587	-	Ankrd46
chr15	38224160	38230466	NM_013692	0.587	-	Klf10
chr15	38221218	38230466	NM_001289471	0.587	-	Klf10
chr15	44206772	44259853	NM_001113554	0.587	-	Nudcd1
chr15	44206772	44259853	NM_026149	0.587	-	Nudcd1
chr16	32332337	32393833	NM_177633	0.587	+	Ubxn7
chr16	20605530	20610822	NM_145939	0.587	-	Alg3
chr16	55811489	55822251	NM_001159394	0.587	-	Nfkbiz
chr17	46783196	46787081	NM_025302	0.587	+	Mrpl2
chr17	56752817	56753669	NM_018730	0.587	+	Rpl36
chr19	55144223	55173937	NM_008149	0.587	-	Gpam
chr1	33510652	33726639	NM_008922	0.587	-	Prim2
chr1	50984366	51244114	NM_019790	0.587	+	Tmeff2
chr2	9836178	9970236	NM_027748	0.587	-	Taf3
chr2	24646288	24775129	NM_001109686	0.587	-	Ehmt1
chr2	24646288	24775129	NM_172545	0.587	-	Ehmt1
chr2	24646288	24775129	NM_001109687	0.587	-	Ehmt1
chr2	24646288	24775129	NM_001012518	0.587	-	Ehmt1
chr2	37307773	37400482	NM_001033960	0.587	+	Rabgap1
chr2	126716130	126758971	NM_023220	0.587	-	Sppl2a
chr2	167123944	167174678	NM_019835	0.587	-	B4galt5
chr3	121129458	121161123	NM_028044	0.587	+	Cnn3
chr4	125909411	125933563	NM_001145970	0.587	-	Map7d1
chr4	125909411	125933563	NM_144941	0.587	-	Map7d1
chr4	137990586	137998180	NM_026689	0.587	+	Mul1
chr5	23670780	23689826	NM_153092	0.587	+	Nupl2
chr6	86799510	86953221	NM_001040106	0.587	+	Aak1
chr6	86799510	86953221	NM_177762	0.587	+	Aak1
chr7	28954766	28964288	NM_007991	0.587	+	Fbl
chr7	30946286	30954746	NM_011980	0.587	-	Zfp146
chr7	52380932	52384115	NM_009438	0.587	-	Rpl13a
chr8	41393228	41393283	NR_106126	0.587	-	Mir7666
chr8	75247168	75282102	NM_009188	0.587	+	Sin3b
chr8	75247168	75263813	NM_001113248	0.587	+	Sin3b
chr8	114234374	114256036	NM_001198839	0.587	-	Bcar1
chr8	114234374	114267749	NM_009954	0.587	-	Bcar1
chr9	96439718	96531922	NM_053268	0.587	-	Rasa2
chr9	108980501	108984895	NM_183250	0.587	-	Tma7
chr10	55734099	55948495	NM_001033385	0.587	-	Tbc1d32
chr10	80029865	80040041	NM_078477	0.587	-	Klf16
chr11	105927420	105934926	NM_027346	0.587	+	Taco1
chr13	98011059	98022995	NM_007930	0.587	+	Enc1
chr15	59480208	59488654	NM_144549	0.587	+	Trib1
chr17	46910855	46919605	NM_025433	0.587	-	Rpl7l1
chr18	38745918	38760922	NM_011898	0.587	-	Spry4
chr19	30105002	30168214	NM_144873	0.587	+	Uhrf2
chr1	82836057	82892850	NM_010472	0.586	+	Agfg1
chr3	60305173	60433670	NM_001253708	0.586	+	Mbnl1
chr3	60305173	60433670	NM_001253710	0.586	+	Mbnl1
chr3	60305173	60433670	NM_001253709	0.586	+	Mbnl1
chr3	60305173	60433670	NM_001253711	0.586	+	Mbnl1
chr3	60305173	60433670	NM_020007	0.586	+	Mbnl1
chr3	36050001	36069263	NM_001101478	0.586	+	D3Ertd254e
chr5	136165083	136211195	NM_008898	0.586	+	Por
chr6	82675020	82724448	NM_013820	0.586	-	Hk2
chr7	30768973	30813301	NM_001033355	0.586	+	Zfp568
chr7	30768973	30813301	NM_001167873	0.586	+	Zfp568
chr7	30768973	30813301	NM_001167872	0.586	+	Zfp568
chr7	25247518	25260892	NM_011113	0.586	+	Plaur
chr8	23303331	23329069	NM_027338	0.586	+	Vps36
chr9	120842695	120869625	NM_001165902	0.586	+	Ctnnb1
chr9	61761089	61762317	NM_018853	0.586	-	Rplp1
chr10	62442970	62481490	NM_027425	0.586	+	Rufy2
chr11	84236357	84327003	NM_019816	0.586	-	Aatf
chr11	60268118	60282207	NM_021354	0.586	+	Drg2
chr11	83286609	83320242	NM_027427	0.586	+	Taf15
chr12	117519694	117611571	NM_028731	0.586	+	Esyt2
chr13	29042598	29045551	NM_009238	0.586	-	Sox4
chr13	38737559	38750897	NM_025380	0.586	-	Eef1e1
chr14	79881000	79982298	NM_007920	0.586	+	Elf1
chr15	88517464	88564649	NM_001033274	0.586	-	Brd1
chr16	52249108	52453110	NM_009655	0.586	-	Alcam
chr17	47505835	47515628	NM_001146212	0.586	+	Mrps10
chr17	47505835	47515628	NM_001146211	0.586	+	Mrps10
chr17	85357340	85416468	NM_011151	0.586	+	Ppm1b
chr17	85357340	85414116	NM_001159496	0.586	+	Ppm1b
chr1	51526331	51535243	NM_028696	0.586	-	Nabp1
chr2	94140922	94246846	NM_183106	0.586	-	Ttc17
chr2	30027043	30029589	NM_007931	0.586	+	Endog
chr3	104804832	104855871	NM_001163333	0.586	-	Cttnbp2nl
chr3	104804832	104855871	NM_001163332	0.586	-	Cttnbp2nl
chr6	71830631	71858756	NM_027275	0.586	-	Ptcd3
chr7	133245232	133343922	NM_028816	0.586	-	Xpo6
chr7	88487618	88490120	NM_009092	0.586	-	Rps17
chr7	97617338	97624505	NM_026734	0.586	-	Tmem126b
chr8	77617516	77624492	NM_010442	0.586	+	Hmox1
chr8	88016515	88051457	NM_173866	0.586	+	Gpt2
chr9	108505273	108551711	NM_011790	0.586	-	Arih2
chrX	70931521	70961514	NM_012060	0.586	-	Bcap31
chr10	110357231	110376570	NM_007792	0.586	+	Csrp2
chr11	55260144	55274640	NM_009720	0.586	-	Atox1
chr11	95246235	95252966	NM_016752	0.586	+	Slc35b1
chr11	95934106	95936945	NM_001161419	0.586	-	Atp5g1
chr11	98854260	98885503	NM_011623	0.586	-	Top2a
chr11	100931407	100938985	NM_013792	0.586	+	Naglu
chr12	109792929	109926725	NM_001163394	0.586	+	Evl
chr12	109792929	109926725	NM_007965	0.586	+	Evl
chr12	45306883	45311055	NM_013760	0.586	-	Dnajb9
chr15	10404533	10415692	NM_026396	0.586	-	Brix1
chr15	76077236	76080334	NM_023168	0.586	+	Grina
chr17	46520714	46557867	NM_021346	0.586	+	Zfp318
chr17	46520714	46557867	NM_207671	0.586	+	Zfp318
chr17	8321462	8340653	NM_001083938	0.586	-	Rnaset2a
chr17	28038072	28044669	NM_026836	0.586	-	Taf11
chr17	35400038	35404442	NM_010380	0.586	+	H2-D1
chr19	4035410	4037912	NM_013541	0.586	-	Gstp1
chr19	5425143	5427316	NM_134149	0.586	+	AI837181
chr19	5425143	5427316	NM_001256515	0.586	+	AI837181
chr19	11986888	12019586	NM_172635	0.586	+	Patl1
chr1	155302887	155334790	NM_007842	0.586	-	Dhx9
chr1	162965296	162968668	NR_002840	0.586	+	Gas5
chr2	109857973	109885482	NM_026613	0.586	+	Ccdc34
chr4	4691500	4720453	NM_177730	0.586	-	Impad1
chr4	142717371	142802612	NM_001256380	0.586	-	Prdm2
chr4	142697293	142802612	NM_001081355	0.586	-	Prdm2
chr4	132925690	132925779	NR_039582	0.586	+	Mir5122
chr4	155114748	155135207	NM_179203	0.586	-	Atad3a
chr5	114894314	114910599	NM_023556	0.586	+	Mvk
chr5	136656226	136674824	NM_025774	0.586	-	Prkrip1
chr7	5031836	5049780	NM_001252454	0.586	+	Epn1
chr7	5031836	5049780	NM_010147	0.586	+	Epn1
chr7	88138569	88190048	NM_178707	0.586	+	Zfp592
chr7	108018259	108080675	NM_001081116	0.586	-	Arhgef17
chr8	89365037	89409157	NM_030563	0.586	-	N4bp1
chr9	24544691	24578747	NM_001205085	0.586	-	Tbx20
chr9	24525255	24578747	NM_194263	0.586	-	Tbx20
chr9	24544691	24578747	NM_020496	0.586	-	Tbx20
chr10	17443033	17445480	NM_010828	0.586	+	Cited2
chr11	22890592	22903336	NM_009837	0.586	+	Cct4
chr11	60745558	60766305	NM_008928	0.586	+	Map2k3
chr11	121121300	121171210	NM_001080932	0.586	+	Foxk2
chr12	25778663	25780957	NM_010496	0.586	-	Id2
chr12	101437750	101448016	NM_009790	0.586	+	Calm1
chr13	34719709	34744550	NM_025831	0.586	-	Pxdc1
chr15	12134848	12201995	NM_172958	0.586	+	Mtmr12
chr15	54846683	54903707	NM_001081288	0.586	-	Taf2
chr15	74551663	74554803	NM_198607	0.586	+	Them6
chr15	88929527	88953580	NM_001163319	0.586	-	Tubgcp6
chr16	4939110	4941025	NM_025839	0.586	+	Nudt16l1
chr17	23873152	23877297	NM_023824	0.586	-	Paqr4
chr19	38129531	38148915	NM_001164362	0.586	+	Cep55
chr19	38129531	38148915	NM_028760	0.586	+	Cep55
chr19	4148662	4154035	NM_011778	0.586	+	Coro1b
chr1	87690021	87748152	NM_133781	0.585	+	Cab39
chr1	156943496	156946766	NM_010500	0.585	-	Ier5
chr1	166179176	166195516	NM_054087	0.585	+	Slc19a2
chr1	166179176	166195516	NM_001276455	0.585	+	Slc19a2
chr2	30141952	30199782	NM_198304	0.585	+	Nup188
chr2	158179435	158187245	NR_015463	0.585	-	9430008C03Rik
chr3	103772180	103811414	NM_013629	0.585	+	Phtf1
chr3	103772180	103811414	NM_001163469	0.585	+	Phtf1
chr3	103772180	103811414	NM_001163468	0.585	+	Phtf1
chr3	101181047	101266983	NM_207205	0.585	+	Igsf3
chr3	90058202	90068047	NM_028881	0.585	+	Crtc2
chr3	153570252	153575930	NR_028094	0.585	-	Rabggtb
chr3	153570252	153575930	NM_001163478	0.585	-	Rabggtb
chr5	116081057	116081825	NR_027810	0.585	-	1110006O24Rik
chr7	72016535	72017926	NM_023239	0.585	-	Ndnl2
chr7	80684683	80703281	NR_037569	0.585	-	1810026B05Rik
chr9	53345151	53383732	NM_001081152	0.585	+	Npat
chr9	120480633	120483770	NM_025974	0.585	+	Rpl14
chr10	38853828	38870864	NM_028006	0.585	+	Tube1
chr10	79372797	79379675	NM_177994	0.585	-	R3hdm4
chr10	122422695	122422780	NR_029527	0.585	-	Mirlet7i
chr11	4795345	4828868	NM_172438	0.585	+	Thoc5
chr11	74584364	74632194	NM_026197	0.585	+	Mettl16
chr11	115281439	115292588	NM_183285	0.585	+	Kctd2
chr12	70473136	70476967	NM_007481	0.585	+	Arf6
chr14	49791901	49810706	NM_001081430	0.585	+	Naa30
chr14	87816389	87945315	NM_172605	0.585	+	Tdrd3
chr14	87816389	87914999	NM_001253755	0.585	+	Tdrd3
chr14	49066026	49134834	NM_172600	0.585	+	Tmem260
chr15	57925601	57966637	NM_027435	0.585	-	Atad2
chr15	80842710	81021187	NM_001082536	0.585	-	Mkl1
chr15	76173952	76176364	NM_025567	0.585	+	Cyc1
chr17	73267644	73291286	NM_029999	0.585	+	Lbh
chr17	32440620	32458098	NM_019774	0.585	-	Akap8
chr18	9958177	9995482	NM_153552	0.585	+	Thoc1
chr19	23280930	23348387	NM_153808	0.585	-	Smc5
chr19	23280930	23348387	NM_001252684	0.585	-	Smc5
chr1	153191627	153203928	NM_001039511	0.585	+	Ivns1abp
chr1	153191627	153211575	NM_054102	0.585	+	Ivns1abp
chr1	153191627	153211575	NM_001039512	0.585	+	Ivns1abp
chr2	26313421	26359342	NM_008714	0.585	-	Notch1
chr2	26766326	26768831	NM_013721	0.585	+	Rpl7a
chr3	68808893	68838545	NM_133786	0.585	+	Smc4
chr4	65266019	65277274	NM_001161782	0.585	+	Trim32
chr4	65266019	65277274	NM_053084	0.585	+	Trim32
chr5	125343074	125369000	NM_001081750	0.585	+	Zfp664
chr6	83276032	83290943	NM_145571	0.585	+	Mob1a
chr7	3655642	3658499	NM_029767	0.585	+	Rps9
chr7	7251601	7251657	NR_049193	0.585	+	Mir5620
chr7	28516427	28536708	NM_029531	0.585	+	Zfp60
chr7	28516427	28536708	NM_009560	0.585	+	Zfp60
chr10	67007258	67011703	NM_001005419	0.585	-	Ado
chr10	76722044	76732331	NM_030262	0.585	+	Pofut2
chr10	88194158	88205947	NM_025859	0.585	+	Arl1
chr10	120802145	120834301	NM_029364	0.585	+	Gns
chr11	20443255	20553026	NM_021372	0.585	+	Sertad2
chr11	113510842	113523715	NM_013581	0.585	+	Cog1
chr12	66137320	66164373	NM_177806	0.585	+	Prpf39
chr15	79191113	79233708	NM_001253819	0.585	-	Tmem184b
chr15	79489656	79498090	NM_028634	0.585	+	Cby1
chr16	14299336	14317425	NM_025345	0.585	-	Fopnl
chr16	33056567	33060274	NM_001130484	0.585	+	Rpl35a
chr17	25864695	25868401	NM_028009	0.585	+	Rpusd1
chr17	46153942	46169326	NM_009505	0.585	-	Vegfa
chr17	46153942	46169326	NM_001025250	0.585	-	Vegfa
chr17	46153942	46169326	NM_001025257	0.585	-	Vegfa
chr17	46153942	46169326	NM_001287058	0.585	-	Vegfa
chr17	46153942	46169326	NM_001287057	0.585	-	Vegfa
chr17	46153942	46169326	NM_001287056	0.585	-	Vegfa
chr19	47165255	47205635	NM_011053	0.585	+	Pdcd11
chr19	42018196	42055626	NM_028152	0.585	-	Mms19
chr1	93698053	93744604	NM_007855	0.584	+	Twist2
chr1	136352131	136387450	NM_153128	0.584	+	Klhl12
chr1	192829710	192850069	NM_001081259	0.584	-	Mfsd7b
chr2	131088235	131124924	NM_153501	0.584	+	Pank2
chr2	172847402	172860232	NM_019547	0.584	+	Rbm38
chr3	104442586	104462385	NM_009196	0.584	+	Slc16a1
chr4	130219273	130337479	NM_001159606	0.584	+	Pum1
chr4	130219273	130337479	NM_001159605	0.584	+	Pum1
chr4	130219273	130337479	NM_030722	0.584	+	Pum1
chr4	130219273	130337479	NM_001159604	0.584	+	Pum1
chr4	130219273	130337479	NM_001159603	0.584	+	Pum1
chr4	129193347	129219890	NM_008228	0.584	-	Hdac1
chr5	106305586	106344837	NR_030777	0.584	+	Zfp326
chr5	106305586	106344837	NM_018759	0.584	+	Zfp326
chr6	143115749	143157066	NM_029250	0.584	+	Etnk1
chr6	115755531	115758761	NM_172086	0.584	-	Rpl32
chr7	4744566	4746149	NM_009081	0.584	+	Rpl28
chr8	34842538	34887645	NM_026584	0.584	+	Gtf2e2
chr8	126329895	126359191	NM_009003	0.584	+	Rab4a
chr8	67196941	67212375	NM_025436	0.584	-	Msmo1
chr9	64129413	64152599	NM_025372	0.584	+	Tipin
chr10	52997886	53099657	NM_001204983	0.584	-	Cep85l
chr11	5603985	5607702	NM_026080	0.584	-	Mrps24
chr11	6425593	6428763	NR_045893	0.584	-	Gm11974
chr11	94072767	94076806	NM_009427	0.584	+	Tob1
chr11	97564747	97574814	NM_011971	0.584	+	Psmb3
chr11	119804405	119863932	NM_130862	0.584	+	Baiap2
chr11	119804405	119868096	NM_001037755	0.584	+	Baiap2
chr11	119804405	119863932	NM_001037754	0.584	+	Baiap2
chr11	120241111	120299014	NM_001195023	0.584	-	Nploc4
chr11	120241111	120299014	NM_199469	0.584	-	Nploc4
chr13	68721124	68731156	NM_027123	0.584	+	Fastkd3
chr15	76001403	76026140	NM_201394	0.584	-	Plec
chr15	43081585	43114282	NM_008388	0.584	-	Eif3e
chr15	75447113	75455730	NM_011759	0.584	+	Zfp41
chr15	75447113	75455730	NM_001044718	0.584	+	Zfp41
chr15	83377226	83386141	NM_001030014	0.584	-	Mcat
chr16	4765460	4789935	NM_025670	0.584	-	Cdip1
chr16	20672821	20692956	NM_001005331	0.584	+	Eif4g1
chr16	85794072	85803360	NM_009621	0.584	-	Adamts1
chr16	96223154	96304035	NM_001103179	0.584	-	Brwd1
chr16	96213698	96304035	NM_145125	0.584	-	Brwd1
chr16	96288274	96304035	NM_176928	0.584	-	Brwd1
chr17	83614622	83624409	NM_134117	0.584	+	Pkdcc
chr17	6079827	6085485	NM_181392	0.584	+	Gtf2h5
chr18	80403605	80409471	NM_001042408	0.584	+	Txnl4a
chr19	55372788	55390522	NM_001033573	0.584	-	Zdhhc6
chr19	55372788	55390522	NM_025883	0.584	-	Zdhhc6
chr3	82859459	82876213	NM_016784	0.584	+	Plrg1
chr4	128607476	128639699	NM_001301841	0.584	-	Azin2
chr4	128609260	128639699	NM_172875	0.584	-	Azin2
chr4	132925686	132979613	NM_016981	0.584	+	Slc9a1
chr5	143933864	143942454	NM_001045482	0.584	-	Rbak
chr5	143933864	143942454	NM_021326	0.584	-	Rbak
chr6	34426355	34455610	NM_007563	0.584	+	Bpgm
chr7	149194457	149246939	NM_028308	0.584	-	Mob2
chr8	8666575	8690537	NM_176849	0.584	-	Arglu1
chr8	41577891	41597108	NM_001271543	0.584	-	Cnot7
chr8	41577891	41597108	NM_011135	0.584	-	Cnot7
chr8	86176576	86188688	NM_018771	0.584	+	Gipc1
chr8	125589407	125621651	NM_153176	0.584	+	Spg7
chr9	43029360	43047899	NM_178644	0.584	-	Oaf
chr10	39612565	39619044	NR_033628	0.584	-	AA474331
chr11	77845814	77851366	NM_183286	0.584	+	Dhrs13
chr11	115384422	115397544	NM_133354	0.584	-	Sumo2
chr12	112951479	112993266	NM_001163388	0.584	+	Apopt1
chr12	112951479	112972435	NM_026511	0.584	+	Apopt1
chr13	13449887	13485891	NM_031999	0.584	-	Gpr137b
chr13	17787246	17790939	NM_025479	0.584	+	Mplkip
chr13	114382386	114408772	NM_130796	0.584	-	Snx18
chr14	46703701	46704632	NR_002875	0.584	+	Gm1821
chr14	76904316	76907573	NM_009366	0.584	+	Tsc22d1
chr15	32174567	32626096	NM_009154	0.584	+	Sema5a
chr15	99869094	100049904	NM_001159361	0.584	+	Dip2b
chr16	16983474	17047546	NM_011949	0.584	+	Mapk1
chr16	16983474	17039133	NM_001038663	0.584	+	Mapk1
chr17	24292799	24300700	NM_172935	0.584	-	Amdhd2
chr18	35278565	35414429	NM_009818	0.584	+	Ctnna1
chr18	35713063	35717970	NR_038073	0.584	+	Snhg4
chr1	145846467	145851279	NM_009061	0.583	-	Rgs2
chr2	50985958	51004631	NM_028810	0.583	-	Rnd3
chr2	125126329	125332174	NM_007993	0.583	-	Fbn1
chr3	90016588	90017569	NM_001190258	0.583	-	Rps27rt
chr4	32702447	32740240	NM_011997	0.583	+	Casp8ap2
chr4	32702447	32740240	NM_001122978	0.583	+	Casp8ap2
chr5	74396061	74464436	NM_177561	0.583	-	Usp46
chr5	143752571	143874699	NM_207110	0.583	-	Rnf216
chr5	143752571	143874699	NM_080561	0.583	-	Rnf216
[truncated: 4,729 more rows]
